# Supplementary material for: Public attitudes toward genetic modification in dairy cattle
Source: PLoS One. 2019 Dec 2;14(12):e0225372. doi: 10.1371/journal.pone.0225372 (PMC6886766; doi:10.1371/journal.pone.0225372)
Supplement: S2 File — Data describing US citizens attitudes toward genetic modification in dairy cattle. (XLSX) [file pone.0225372.s002.xlsx]

## Sheet: Sheet1
Finished	scenario	purpose	good	appropriate	acceptable	ResponsesThemes	improveAW	improveWW	improveEC	knowledge1	know_confidence1	knowledge2	know_confidence2	knowledge3	know_confidence3	knowledge4	know_confidence4	knowledge5	know_confidence5	hunt	research	consumption	use_animals	whales	zoos	skins	cat_disection	purebred_dogs	cosmetics	Avg_hunt	Avg_research	Avg_consumption	Avg_use_animals	Avg_whales	Avg_zoos	Avg_skins	Avg_cat_disection	Avg_purebred_dogs	Avg_cosmetics	age	gender	income	education	race	married	kids	political	area	pets
no	.	.	0	0	1		0	0	0
no	.	.	0	0	0		0	0	0
no	.	.	0	0	0		0	0	0
no	.	.	0	2	0		0	0	0
no	.	.	0	6	2		0	0	0
no	.	.	0	1	4		0	0	0
no	.	.	0	4	0		0	0	0
no	.	.	0	0	0		0	0	0
no	.	.	0	0	0		0	0	0
no	.	.	0	0	0		0	0	0
no	.	.	0	0	0		0	0	0
no	.	.	0	0	0		0	0	0
no	.	.	0	0	0		0	0	0
no	.	.	0	0	0		0	0	0
no	.	.	0	0	0		0	0	0
no	.	.	0	0	0		0	0	0
no	.	.	0	0	0		0	0	0
no	.	.	0	0	0		0	0	0
no	D	AW	6	3	0		0	0	0
no	D	AW	3	3	3	I'm generally not in favor of genetically modifying animals. I believe in natural selection and letting the weaker animals of a herd die off, thus leaving the hardier animals. That being said, I'm really on the fence about the issue.	6	0	0
no	D	AW	5	4	5		0	0	0
no	D	AW	7	7	6	Making sure that we treat our animals well is important to the general morals of people who consume the meat that we harvest from them.	6	5	6	2	5	2	5	2	5	2	5	2	5																4	5
no	D	AW	6	1	0		0	0	0
no	D	AW	6	6	6		0	0	0
no	D	AW	4	3	4		0	0	0
no	D	AW	5	5	5		0	0	0
no	D	EC	5	3	6		0	0	0
no	D	EC	5	5	5		0	0	0
no	D	EC	3	6	2	Genetically modifying animals seems very complex. If the scientists working to do so were 100% sure of any possible adverse reactions from both the cows and consuming the meat then I would be more on board	5	4	7	2	5	2	5	2	4	2	5	2	3	4	4	3	5	5	2	5	2	5	4	2	4	2	2
no	D	EC	5	0	5		0	0	0
no	D	WW	2	6	0		0	0	0
no	D	WW	2	6	2		0	0	0
no	D	WW	7	1	7		0	0	0
no	D	WW	7	6	4	I am not agree with the genetic engineering because there are many consequences when you modifying organisms	4	5	6	1	3
no	D	WW	7	7	7		0	0	0
no	D	WW	5	3	4		0	0	0
no	D	WW	7	1	7		0	0	0
no	D	WW	4	4	4		0	0	0
no	D	WW	6	6	5	I think it's acceptable if not a bit gross	4	3	5	2	5	2	5	2	5	2	5	1	4	5	3	2	4	5	4	4	2	2	5
no	D	none	4	3	4		0	0	0
no	D	none	4	4	3	it can be a good thing	3	5	6	1	4	1	4	2	3	2	5	2	3	2	2	2	3	3	2	4	4	4	4	3	2	2	2	3	4	4	2	4	3
no	D	none	5	5	5		0	0	0
no	D	none	4	5	3		0	0	0
no	D	none	2	6	5	asdasd	2	2	3
no	D	three	6	6	6	If it improves the health of the cattle, I think that's a very good thing. I also think it's great that it's improving worker safety.	7	7	0
no	D	three	5	2	4		0	0	0
no	D	three	4	1	3		0	0	0
no	D	three	7	3	6		0	0	0
no	P	AW	5	5	5	I feel that we mainly use cattle for food anyhow. To modify things to make other things easier I do not see harm in that unless they modify the overall thing	5	5	5			2	3	2	3	1	3	1	3
no	P	EC	5	5	5		0	0	0
no	P	EC	4	4	4	I m not agree with the genetic engineering because there are Many consequences when you modifying organisms	4	5	3
no	P	EC	1	1	1	I don't think we should be using genetic modification on animals to serve our needs better and to make our lives easier	1	4	7	2	5	2	5	1	1	2	5	2	3											2	4	1	5	2	1	4	3	2	4
no	P	EC	4	4	4		0	0	0
no	P	EC	5	5	3		0	0	0
no	P	EC	6	5	5		0	0	0
no	P	WW	6	2	6		0	0	0
no	P	WW	6	0	0		0	0	0
no	P	WW	2	2	2	I don't think this should be done because by nature, cattles have horns and they shouldn't lose it for our convenience.	2	2	3	2	3	1	3	2	4	2	4	1	3														3			3
no	P	WW	2	3	3		0	0	0
no	P	WW	5	5	5		0	0	0
no	P	none	5	5	5		0	0	0
no	P	none	1	1	2	It will hurt the animals to cut off the horns and they need horns to defend against other beasts.	2	2	1
no	P	three	7	1	7		0	0	0
no	P	three	3	2	2		0	0	0
no	P	three	4	4	4		0	0	0
no	P	three	6	6	6		0	0	0
no	P	three	3	6	3	Its disgusting, goes against everything god stands for.	2	4	3	2	2	2	2	2	2	2	3	2	4	2	2	3	2	2	2	2	3	2	3	4	2	4	4	3	2	3	2	4	3
yes	D	AW	7	3	5	it would help against mad cow disease and other disease or illnesses	7	7	7	2	5	2	5	2	5	2	3	2	1	5	5	3	4	5	4	5	2	5	5	3	1	1	1	2	2	3	1	2	3	27	2	4	2	1	2	0	2	2	1
yes	D	AW	5	5	5	I honestly only have my own, personal and subjective opinion on the subject - no knowledge. But it seems to me that if a slight modification is made that will enhance the life experience of the animal, then why not? The drawback would be the fact that who knows what negative consequences might arise as a result?	4	4	5	2	5	2	5	2	5	2	5	2	3	2	2	2	2	3	4	3	3	4	3	3	2	2	3	3	4	3	3	4	3	44	1	1	5	1	2	0	4	2	2
yes	D	AW	6	7	7		6	7	5	2	5	2	5	2	5	2	5	1	4	3	2	2	3	4	2	3	1	2	2	2	2	1	2	3	1	2	3	2	2	22	2	1	3	1	2	0	2	2	2
yes	D	AW	7	7	7	It seems like it makes sense to make anything or anyone more resistant to disease.	7	7	7	2	5	1	1	2	1	2	5	2	3	1	2	1	4	5	1	4	2	5	5	1	2	1	4	5	1	4	1	4	5	34	2	5	6	1	1	1	5	2	1
yes	D	AW	1	1	1	such hubris to interfere in what we have been doing slowly enough for generations, but with the given limits of nature. havent we fucked with the planet enough? it's losing the ability to support too many humans. we need less of us	1	1	1	2	2	2	1	2	4	1	3	1	5	5	5	2	5	4	5	4	2	5	5	3	2	2	2	2	3	2	3	2	3	54	2	1	5	1	2	0	1	2	1
yes	D	AW	7	7	7		7	5	7	2	5	2	5	2	5	2	5	2	4	4	4	1	5	5	4	5	4	3	4	2	2	2	2	2	2	2	2	2	2	38	1	5	6	1	1	0	2	1	1
yes	D	AW	5	3	5		5	5	5	1	3	2	4	2	3	2	5	1	4	4	5	3	4	2	2	4	5	2	2	3	3	5	4	2	3	4	2	2	2	28	1	3	4	1	2	0	2	2	2
yes	D	AW	1	1	1		1	1	7	2	5	2	5	2	5	2	1	2	1	5	5	1	5	5	5	5	1	1	5	1	1	1	1	5	1	1	1	1	1	31	2	4	5	1	2	0	2	2	1
yes	D	AW	2	2	1	I feel that genetic modification is unnatural and should not be done. I do not believe that it is done to help the animal. If help really wanted to be given to the animal treating them better and improving the conditions that cause diseases should be done instead of simply changing the animal to better fit into the inhumane conditions they are in.	2	5	6	2	1	1	3	2	4	2	2	2	2	4	3	2	2	5	4	3	3	3	5	4	2	1	1	5	2	3	3	2	3	32	2	2	3	2	1	2	5	1	1
yes	D	AW	3	4	3		6	6	6	2	5	1	5	1	2	1	2	2	3	5	4	3	2	3	4	1	3	3	5	4	3	3	1	4	3	3	3	2	3	25	2	4	4	2	2	0	2	1	1
yes	D	AW	7	7	6	I think that modifying genes in animals to improve them would be beneficial to the animals themselves and people that consume them.	7	4	7	2	5	2	2	2	5	2	5	2	4	5	2	2	5	5	4	5	2	5	4	2	4	2	4	5	2	5	3	4	5	36	2	4	2	1	1	2	2	3	1
yes	D	AW	4	3	5	I don't support GMOs because I think most of the companies that sell them are evil and just want to push out profits. I do support GMOs by scientists if they are doing it safely and not with malicious intent.	5	5	4	1	2	2	2	1	3	1	3	1	4	4	4	2	3	5	4	3	2	3	4	3	2	2	3	3	3	2	2	3	2	32	1	1	5	3	2	0	2	1	2
yes	D	AW	7	5	5		7	7	7	1	4	2	4	2	5	2	5	2	5	5	2	2	5	5	4	4	2	2	1	2	2	1	4	4	1	4	1	2	1	22	2	2	3	6	2	0	2	1	2
yes	D	AW	7	7	7	indifferent to it	7	4	7	2	5	2	5	2	5	2	5	1	5	3	3	1	5	5	3	2	1	3	5	4	4	1	2	5	4	3	1	4	5	37	1	5	5	1	1	2	7	2	1
yes	D	AW	3	5	3	I think it's something unnatural	4	5	2	1	5	2	3	2	4	1	3	1	4	5	2	3	3	5	5	4	2	3	3	2	2	4	1	4	2	2	2	2	3	29	2	4	5	1	2	0	2	1	1
yes	D	AW	5	5	5	I don't think genetic modification is amazing, but I also don't think it's terrible. I'm on the fence but leaning towards acceptable.	5	4	6	2	4	2	3	2	2	2	2	1	4	3	3	1	2	5	2	2	2	3	4	3	2	2	3	4	2	3	2	2	2	27	2	4	5	1	1	2	3	2	2
yes	D	AW	2	5	3	I meant to say it's a good thing. This is different than GMO vegetables, as cows have feelings and intentions. We're messing with an animal that thinks, has needs and desires, etc. It's different than pets, as we don't use them for food. While it may be for their health, it feels a bit odd.	6	5	6	2	5	2	5	1	3	2	5	2	3	5	3	2	5	5	5	5	3	5	3	4	4	2	3	5	3	4	2	5	4	33	1	4	6	1	1	0	1	3	1
yes	D	AW	3	4	5	It is effective.	4	3	5	2	4	1	2	1	4	1	4	2	3	2	3	4	3	3	4	5	1	2	4	2	2	5	4	3	3	3	1	2	2	33	1	5	5	2	1	0	2	1	2
yes	D	AW	3	3	2	I do not find modifying genetics to be appropriate. I don't think the uncertainty of new things that could develop out weighs the current issues that exist.	4	5	6	2	2	1	4	2	2	1	4	2	5	1	1	1	5	3	4	4	1	5	5	1	3	1	2	2	4	2	2	1	4	37	1	2	2	4	2	0	4	2	2
yes	D	AW	6	6	6	I am fairly accepting of the use of GMO's in agriculture, both to improve the welfare of livestock and to improve the overall food output of a farm or ranch. In addition, the overuse of antibiotics in livestock herds threatens their efficacy in humans as well. I am in favor of genetic modifications that would reduce overall antibiotic consumption by livestock.	5	6	6	2	2	2	4	2	3	2	5	1	2	4	1	1	2	4	3	2	2	5	4	1	2	1	2	4	2	2	2	1	2	33	1	2	5	1	2	0	2	1	2
yes	D	AW	7	7	7	I believe it is beneficial for everyone. The new technology is definitely desirable. Genetic modification is the new technology for curing diseases, I believe.	7	7	7	1	5	1	5	2	4	2	5	1	4	1	1	1	1	5	1	1	1	1	1	5	1	1	1	5	1	5	1	1	5	32	2	2	5	1	2	3	3	3	1
yes	D	AW	1	1	1	We do not yet understand all of what we are changing by doing this, much less eating this.	4	4	7	2	5	2	5	1	3	2	1	1	3	2	2	1	2	3	3	3	2	3	2	2	3	2	2	4	3	4	2	3	3	41	1	3	5	1	1	0	7	1	1
yes	D	AW	5	2	4	just based on my gut feeling i feel this way about genetic modification . I feel its wrong	5	5	4	1	3	2	3	1	4	2	4	1	2	3	3	3	2	3	2	4	2	4	4	3	2	3	3	4	3	2	3	2	2	26	1	4	5	1	2	0	4	2	1
yes	D	AW	5	5	4	I just trusted my gut there is no elaborate reason	3	4	5	2	5	1	3	2	2	2	2	2	2	4	2	2	3	3	2	4	2	2	5	4	2	3	2	2	2	4	4	4	3	29	1	2	5	1	2	1	2	2	1
yes	D	AW	5	5	6	If it is to benefit cattle, it would be good	7	4	6	2	5	2	5	2	5	2	5	1	5	5	4	1	5	5	5	4	3	5	5	1	2	1	2	3	2	3	2	3	3	40	2	5	4	4	1	0	4	3	1
yes	D	AW	5	5	3	nothing	2	3	5	1	4	1	2	1	2	1	4	1	3	4	2	2	2	4	5	2	2	4	4	4	2	2	4	4	4	1	2	4	4	24	1	2	2	5	1	3	2	3	1
yes	D	AW	7	6	6	It seems like it would help with certain things, like overuse of antibiotics.	6	7	7	2	5	2	4	2	3	2	4	1	2	4	2	2	4	3	5	5	2	4	2	4	4	1	2	3	3	4	2	2	2	37	1	3	4	1	1	1	2	1	1
yes	D	AW	6	6	6	I feel that if you are able to modify something to make it disease resistant it is a good thing. Think about what we are doing as humans, we use immunizations to take care of getting sick from certain diseases. If there was a way, over time to genetically evolve us from getting illnesses, we would do it. So I feel the same would be for cattle.	6	4	7	2	5	2	2	2	5	2	4	1	5	1	2	3	4	5	4	5	1	2	1	3	1	2	2	5	2	2	3	1	1	27	1	3	5	1	2	1	6	1	1
yes	D	AW	6	6	6	The only thing you need to be careful of is unintended consequences. It would be rare that you can tinker with ONE thing, ONE trait, and have it NOT affect any other trait. For instance, they're breeding foxes for the traits that make them good pets - companionability with humans. That's the only trait they were looking for. But getting animals that had better companionability with humans, ALSO c…	6	4	6	2	5	2	5	2	5	2	5	2	4	5	3	2	4	4	2	3	3	2	3	2	2	2	2	3	2	2	3	2	3	43	2	5	5	1	1	2	1	3	1
yes	D	AW	5	2	4	I would feel bad for the animal. Like..will they suffer at all?be forced to breed over and over again until the mutation is acceptable?	5	5	5	2	3	2	1	2	5	2	2	2	4	4	3	3	4	5	5	2	2	5	5	4	4	2	3	4	3	2	2	4	3	22	2	1	4	1	2	0	4	1	1
yes	D	AW	7	1	7	I think genetic modification is overall a great thing, assuming that there are no adverse side effects or serious consequences from the potential of evolving to bypass the resistance.	7	7	7	2	5	2	5	2	4	2	5	2	2	3	3	3	3	3	3	3	2	3	3	2	4	2	3	2	4	4	2	2	2	23	1	3	5	3	2	0	2	1	2
yes	D	AW	2	2	2	It is too risky because we do not and cannot know all the possible consequences. Altering a species genetically could have so many unanticipated effects on the ecosystem as a whole, it is simply too dangerous to try outside of a highly contained and controlled environment.	5	4	7	2	5	2	5	2	5	2	4	2	4	5	3	4	5	5	5	4	2	5	5	2	4	2	2	4	2	2	2	2	4	36	1	3	3	1	2	0	1	1	2
yes	D	AW	2	6	3	Genetic modification in most cases, I feel is immoral. It is like genetically modifying a child which I am totally against.	4	5	5	2	5	1	4	2	2	2	1	2	3	4	4	3	4	5	4	5	4	2	5	4	2	2	2	5	2	5	2	2	4	65	2	4	3	2	2	0	2	2	2
yes	D	AW	6	6	6	I think it is somewhat appropriate because it can protect the cattle from getting sick.	7	4	6	2	2	1	4	2	2	1	1	1	3	5	4	3	4	5	4	5	3	5	4	3	2	1	3	5	4	4	5	5	3	52	2	4	6	1	1	0	4	2	1
yes	D	AW	4	5	5	I feel it is over hyped in the media.	5	4	6	2	3	2	3	2	5	2	5	2	3	4	2	2	3	5	2	3	2	3	4	2	2	2	2	4	2	2	2	3	2	40	2	4	2	1	1	2	1	3	1
yes	D	AW	7	7	7	I think it's fine and that we have been using it for years and it's JUST NOW a problem to some. A lot of our produce is available because of genetic modifications and wouldn't exist otherwise.	7	7	7	1	4	2	4	2	5	2	5	2	3	4	3	2	3	4	3	2	1	4	4	3	4	2	2	3	2	2	2	3	4	25	2	2	3	1	2	1	1	2	2
yes	D	AW	6	7	7	It seems sensible to allow modification if it creates positive results	6	5	6	2	5	2	5	2	4	2	5	1	5	4	2	1	3	4	3	3	2	3	3	2	2	2	2	3	3	2	3	3	2	26	1	1	3	6	2	0	4	1	2
yes	D	AW	6	6	6	I am not an adherent to the idea that we should not play god - what improvements we can make though science should be made.	7	6	7	2	5	2	5	2	5	2	5	2	4	4	2	2	3	4	2	4	2	2	2	2	1	2	2	2	5	2	4	2	2	28	1	2	2	1	2	0	1	2	2
yes	D	AW	2	2	2	I just don't believe in modifying anything that includes genetic mutations or dna. It is tampering with nature and playing God.	3	3	4	2	3	1	3	2	3	2	3	2	2	5	3	5	5	5	1	5	1	2	5	5	3	2	5	5	2	5	2	4	5	39	2	5	6	6	1	2	3	2	2
yes	D	AW	6	6	6	At first I was hesitant about the genetic modification but if it helps the cattle's health then I think it is a good idea.	5	4	7	2	5	2	3	2	5	2	4	2	2	3	3	2	5	4	4	4	3	4	4	4	4	2	4	4	4	3	3	4	4	24	2	4	5	1	1	0	3	2	1
yes	D	AW	5	3	5		6	4	6	1	3	2	4	2	4	2	5	1	2	3	4	2	4	5	4	4	2	4	4	3	3	2	3	4	2	2	2	3	4	33	1	6	5	1	1	2	4	2	1
yes	D	AW	7	7	7	Theres no good reason not to do that	7	7	6	2	3	2	2	2	1	2	5	1	2	4	2	1	1	5	4	4	2	2	4	4	4	1	2	5	4	2	2	1	4	25	1	3	4	1	2	0	6	2	1
yes	D	AW	5	1	1	its just bad to mess with things that are.	5	3	7	1	4	2	1	2	1	1	5	2	1	5	5	5	5	2	5	5	5	4	5	4	4	3	4	3	2	5	4	4	4	23	2	1	2	5	2	1	1	1	1
yes	D	AW	7	7	7	I believe that it's a good thing because it helps them.	7	7	7	2	5	2	5	2	5	2	3	1	3	5	5	3	5	5	5	5	5	5	5	5	5	2	5	5	5	5	5	5	5	27	1	7	5	3	1	0	2	1	1
yes	D	AW	7	7	7	I think it's perfectly fine. I have no religious scruples on this point. If we'er breeding these animals for our use, we might as well modify them to be more useful.	6	6	6	2	5	2	5	2	4	2	5	2	4	5	5	1	4	5	4	4	2	2	5	4	2	1	2	4	2	4	1	1	2	49	1	2	2	1	2	0	2	3	2
yes	D	AW	1	2	2	I would feel a little bit differently about genetic modification if not such a horrible company (Monsanto) was behind most of the genetic modification.	3	3	3	2	5	2	4	2	4	2	5	2	2	5	5	2	5	4	5	5	2	4	5	3	3	2	4	3	4	4	2	3	2	36	2	4	4	1	2	1	3	1	1
yes	D	AW	7	1	7	I don't see anything intrinsically bad about genetic modification. There could be environmental problems if this was done to wild animals, but for cattle there won't really be much effect on the eco system.	7	5	5	2	5	2	5	2	5	2	5	1	4	5	1	2	4	4	3	3	3	2	1	3	2	1	2	4	1	3	3	2	1	29	1	3	3	6	2	0	1	1	2
yes	D	AW	5	2	5	I don't like the idea of genetically altering living creatures or plants. I think it changes the molecular structures and I would be fearful to consume genetically altered food.	5	3	5	2	4	2	3	2	4	2	1	2	2	4	4	2	4	5	4	5	5	5	4	3	4	2	2	4	4	4	3	2	2	49	2	3	5	1	2	3	2	2	1
yes	D	AW	2	3	1	There is no way to know what other side effects the cattle will experience	1	4	4	2	5	2	4	2	5	2	4	2	3	1	5	4	5	5	4	5	5	5	5	2	4	2	4	4	3	5	2	3	1	23	2	6	5	1	1	0	3	2	1
yes	D	AW	5	5	5	It sounds good in theory, but I would wonder about unintended consequences.	5	5	5	2	5	2	3	2	5	2	3	2	2	5	4	4	4	4	4	4	4	4	4	4	2	2	2	4	3	2	3	4	3	45	1	6	6	1	1	0	3	1	1
yes	D	AW	7	7	7	Anything to save the cattle is a good thing. Cattle is a huge industry and diseased meat would be a horrible thing. It could even get us sick.	7	7	7	1	5	1	5	2	5	2	4	2	4	4	2	2	2	5	5	2	4	4	2	2	4	2	2	4	4	2	2	4	2	29	1	2	3	1	1	0	1	1	2
yes	D	AW	6	4	6	I think it's a good idea if it will help a lot of people.	5	6	7	2	5	2	3	2	4	2	3	2	1	5	4	3	4	5	4	4	4	4	5	3	3	2	3	4	3	4	4	4	4	31	1	3	5	6	2	0	2	1	1
yes	D	AW	7	7	7	I think it is alright to use this in cattle. This type of thing has always been done to improve things.	7	7	7	2	4	2	5	1	5	2	5	2	5	3	3	1	5	5	3	3	2	3	5	2	1	1	5	5	2	2	1	2	2	70	2	1	3	1	2	0	6	3	2
yes	D	AW	5	4	5	I think it's fine to improve things as long as it does no long term damage.	5	5	5	2	1	2	2	2	2	1	1	1	1	5	5	3	5	5	3	5	5	3	5	3	3	3	3	3	3	3	3	3	3	33	1	2	2	1	1	1	4	3	1
yes	D	AW	5	4	5	I kind of hate to think about to genetically modify anything but if it's to the benefit for the organism involved then I'm not so against it.	5	5	7	1	2	2	5	2	5	2	5	2	5	5	2	1	4	4	4	2	1	3	3	2	2	1	3	3	2	2	2	1	3	42	2	4	5	3	1	0	4	3	2
yes	D	AW	5	3	5	I'm generally fine with GMO foods so long as they don't have a negative effect on the subject, the consumer, and the environment. In cases where GMO foods alleviate mass starvation, I can't agree at all with people who hang on to the fact that GMO isn't organic. Who cares. In this case, you are saying this improves the welfare of the cattle. If it is true and nothing else happens, then why not.	5	4	6	2	5	2	3	2	4	2	5	2	5	4	2	2	4	3	4	4	2	4	4	4	3	2	4	4	3	3	2	4	4	32	2	5	5	3	1	0	2	2	2
yes	D	AW	5	3	5	Morally, I'm on the fence. From a utilitarian and pragmatic point of view, it seems like an okay idea.	5	5	6	2	5	2	1	2	4	2	4	2	3	5	2	2	4	5	2	4	1	4	2	2	2	1	2	2	1	2	2	1	2	37	1	5	6	1	1	2	2	2	2
yes	D	AW	1	1	1	we don't know the longterm effects of this well enough to know with certainty that there will not be consequences for altering animals and plants. they were designed perfectly and because of the way we treat this planet and our animals they are becoming diseased. we won't be able to change that by altering their dna. what we should do is stop poisoning this planet and our animals to preserve them.	1	1	7	2	5	2	5	2	4	2	4	2	1	5	5	2	5	5	5	5	3	5	5	2	2	1	1	1	2	1	1	5	2	37	2	3	4	1	1	0	2	2	1
yes	D	AW	7	5	7	I think it would make them healthier and sounds like a good idea.	7	7	7	1	3	1	4	2	4	1	3	1	2	5	3	2	3	3	2	3	3	3	4	3	4	3	3	2	2	2	2	3	2	32	1	4	5	2	2	0	2	1	2
yes	D	AW	6	3	4	I would feel good about them being disease free, however the side effects of genetic testing is iffy	5	5	5	2	5	1	3	2	4	2	4	1	4	4	5	3	4	5	4	5	3	5	4	3	2	2	2	3	4	2	2	2	3	29	2	5	4	1	1	2	2	2	1
yes	D	AW	1	7	1	Really, this is about being able to maintain factory farm methods without use of so many antibiotics etc. genetically modifying the cattle to be disease resist might help them to be disease resistant, but it doesn't make them have a better life. It's an excuse to keep mistreating animals for human purposes.	1	4	6	2	5	2	5	2	4	2	5	1	4	5	5	4	5	5	5	4	3	3	5	3	3	2	2	4	4	2	2	3	4	55	2	1	7	1	2	0	1	1	2
yes	D	AW	6	6	6	I think that improving the quality of the cows would benefit us as well because the cows would be less likely to be sick.	6	6	6	1	4	1	3	2	4	2	4	2	3	4	4	2	2	4	4	2	2	4	4	4	2	2	2	4	4	2	2	4	4	34	2	2	3	1	1	4	3	3	1
yes	D	AW	2	2	2	I do not think tinkering with DNA can have 100 percent certain outcomes especially in the long term.	4	3	4	1	4	2	5	2	5	1	3	2	5	5	4	2	4	5	5	5	2	5	5	5	4	2	3	5	4	5	2	4	4	35	1	3	3	1	1	2	7	1	1
yes	D	AW	3	3	3	Unethical to alter animals	3	4	3	2	4	2	4	2	4	2	5	2	2	3	5	2	5	5	4	4	2	5	5	2	2	2	2	2	2	2	2	2	2	40	2	7	5	1	1	1	5	2	1
yes	D	AW	7	2	6	If it helps the cattle in the long run it is best in my opinion.	7	6	6	1	2	1	3	2	4	2	4	2	2	2	2	2	1	4	2	4	3	2	4	2	2	2	1	4	2	2	4	2	4	26	1	4	5	1	2	0	6	3	1
yes	D	AW	5	5	6	As long as the genetic modification is minimal and has been tested, it should be okay.	5	1	2	2	5	2	5	2	5	2	4	1	4	3	3	2	5	3	2	4	2	2	2	2	2	1	4	4	2	4	5	1	3	22	2	5	8	3	2	2	4	2	2
yes	D	AW	4	3	5	I believe it can be seen as positive or negative, in the positive light it could potentially help the cattle if there are no negative benefits. On the otherhand, we are messing with cattle unnaturally which could be a problem.	5	5	4	2	2	2	2	2	4	2	4	1	3	4	3	2	3	3	4	2	2	3	4	5	4	4	4	4	4	4	4	4	4	26	1	6	5	3	2	0	3	1	2
yes	D	AW	6	7	7	I think we should use the scientific advancements to make positive changes. I see no negatives.	7	5	7	2	5	2	5	2	5	2	5	2	4	5	3	2	4	5	5	5	2	2	4	2	2	2	4	4	2	4	1	2	2	41	2	7	6	1	1	1	5	2	1
yes	D	AW	4	4	4	no opinion either way	4	4	4	2	3	2	3	2	3	2	3	2	3	3	3	3	3	3	3	3	3	3	3	3	3	3	3	3	3	3	3	3	3	26	2	2	3	1	2	0	4	1	2
yes	D	AW	2	6	2	I am not religious at all but I do not agree with genetic modification.	2	4	7	2	5	2	4	2	3	2	5	2	3	4	3	3	4	5	5	5	2	2	5	4	2	3	4	4	2	4	2	3	3	28	2	2	4	1	2	0	5	1	1
yes	D	AW	5	6	6	If it prevents disease I don't think it's a problem	5	5	4	1	4	1	3	2	3	1	3	2	3	4	4	4	3	3	4	4	3	4	4	4	4	4	3	4	4	4	3	3	4	25	2	4	4	1	2	1	2	2	1
yes	D	AW	4	4	4	I think that reducing the risk of disease is good, but I think it is wrong to mess with anything's DNA.	5	4	4	2	5	2	1	2	1	2	1	2	1	4	5	3	5	4	5	5	4	3	5	3	2	1	2	3	2	3	2	2	2	30	2	3	2	1	2	0	6	2	1
yes	D	AW	4	1	1	What is genetic modifications?	4	4	4	2	1	1	1	1	1	2	5	2	5	3	1	2	2	3	4	2	2	4	2	3	3	3	3	3	3	3	3	3	3	30	2	1	5	3	2	0	7	1	1
yes	D	AW	1	1	1	Cattle doesn't have a thing to say about it and it's immoral to change who they are because we need their meet. It has nothing to do with their welfare. It's to ensure that they won't die so the farmer won't lose money. It's disgusting.	1	1	7	2	1	1	2	2	1	1	2	2	1	5	5	3	5	5	4	5	4	5	5	3	3	3	3	2	3	4	3	4	4	47	2	1	5	1	1	0	4	1	2
yes	D	AW	3	3	3	Genetic modification necessarily results in regulations and any disturbance to that system could result in catastrophic consequences. Only if genetic modification is necessary to feed people who would otherwise starve is it acceptable to me.	5	5	7	2	5	2	5	2	5	2	5	1	3	2	1	1	1	3	3	2	2	2	1	2	2	2	2	3	2	2	2	2	2	26	1	1	3	2	2	0	4	1	2
yes	D	AW	7	7	7	I don't think there is risk to human health from doing so. I feel entitled to benefits.	7	7	7	1	5	2	4	2	3	2	5	1	4	4	3	4	5	5	3	3	1	4	3	2	2	1	2	4	3	1	1	1	2	29	1	5	5	3	2	0	4	1	2
yes	D	AW	7	7	7		5	5	6	1	4	2	3	2	4	1	4	1	4	4	2	2	2	4	4	2	2	4	3	2	2	1	2	4	2	2	4	4	4	39	2	5	5	1	1	1	6	2	2
yes	D	AW	3	3	3	I feel it is against nature	4	4	3	2	4	1	2	2	2	1	4	1	4	4	4	2	4	4	4	3	3	3	4	4	4	2	3	3	4	3	2	4	4	45	2	4	6	2	1	2	4	2	1
yes	D	AW	7	7	7		7	7	7	1	3	2	5	2	5	2	5	1	2	4	4	2	3	3	4	4	2	1	4	4	3	2	3	4	3	3	4	2	4	27	1	2	6	1	2	0	4	3	1
yes	D	AW	1	2	2	i think it could be cruel to the animal	3	6	7	2	5	2	4	2	1	1	5	1	3	5	5	2	3	5	3	5	2	4	5	4	2	2	2	5	5	2	1	3	3	37	1	4	3	1	2	1	5	2	2
yes	D	AW	6	6	6	I think it is appropriate to genetically modify anything so in the most part I will find it appropriate.	6	6	6	2	5	2	3	2	5	2	5	1	5	4	4	2	3	4	4	4	2	4	4	4	2	2	2	4	2	4	4	2	4	30	1	3	5	2	2	0	1	1	2
yes	D	AW	4	4	4		4	4	4	2	5	2	5	2	2	2	5	1	2	5	3	2	5	5	4	5	3	5	5	3	3	2	3	3	3	4	2	4	3	25	2	1	5	6	2	0	1	1	2
yes	D	AW	1	1	1	I think anytime you modify something you get positive and negative results. It is better to adjust the environment rather than the genetics.	5	4	7	2	3	2	5	2	3	2	3	2	2	5	1	3	4	5	5	5	1	3	2	2	2	1	2	4	2	4	2	1	3	42	2	6	6	1	1	1	2	1	1
yes	D	AW	2	2	2	Nothing "genetically modified" is good.	4	2	4	2	3	2	3	2	5	2	4	2	4	4	2	2	4	4	3	4	5	4	2	3	4	2	4	3	3	4	4	4	2	44	2	5	3	1	1	1	6	2	1
yes	D	AW	5	3	4	Its playing god.	5	5	4	2	3	2	3	2	3	2	3	2	3	4	3	3	3	3	3	3	3	1	3	1	3	5	5	3	3	3	3	1	1	23	1	5	6	1	2	0	4	2	2
yes	D	AW	5	5	5	I think it is ok for cattle. They have been selectively bred for 100s of years. This gives us more to think about though.	6	2	6	2	5	2	5	2	2	2	5	1	2	1	4	1	5	2	3	2	2	2	2	3	4	2	4	4	2	4	2	4	4	52	1	4	7	1	1	1	5	3	2
yes	D	AW	3	3	5	I think it gets rid of the traits of how the products are supposed to be	4	3	3	1	4	2	5	1	2	2	2	2	4	4	4	2	4	4	4	4	2	3	4	4	3	2	2	2	2	4	4	4	4	25	1	5	5	3	2	0	2	1	2
yes	D	AW	5	3	5	There would have to be a lot of research and experiments before this is fully implemented.	5	5	7	1	2	1	3	2	1	2	2	2	3	2	3	2	5	3	4	4	3	5	3	2	2	2	4	3	2	4	4	4	3	28	1	3	5	4	2	0	2	2	1
yes	D	AW	7	7	7	I think it is acceptable because it would produce better cattle. It's also been done through selective breeding for years maybe even centuries, now we just have refined the method.	7	7	7	2	5	2	5	2	5	2	5	2	1	2	2	1	4	4	2	4	1	4	2	1	2	1	1	5	4	2	4	2	5	35	1	3	2	1	2	0	3	2	2
yes	D	AW	6	2	6	I believe in animal welfare.	6	6	7	2	5	2	4	2	3	2	4	2	4	4	4	3	4	5	3	4	4	3	4	3	3	3	3	4	2	3	4	3	3	39	2	4	4	1	1	0	4	2	1
yes	D	AW	3	3	4	I am against genetic modifications unless it can severely help the animal or grantee that it makes human life better by the cows being safer for eating etc.	5	4	5	1	3	2	1	2	3	2	1	2	1	5	3	2	5	3	4	5	2	2	4	5	4	2	5	2	5	5	2	3	4	46	1	5	4	1	1	3	1	2	1
yes	D	AW	5	5	5	I think that the concept of genetic modification can have many benefits. It by and large has potential for good. My concern is that the companies that create GMO foods, do it irresponsibly. Developed products are not tested before human consumption and the FDA looks the other way. I believe that as of tody GMO foods should be labelled but am open to gmo foods that have been safely tested.	5	4	6	2	5	2	5	2	5	2	4	1	5	2	2	2	5	5	4	4	2	4	4	2	4	2	2	5	2	4	2	4	4	40	1	3	5	1	2	0	5	2	2
yes	D	AW	3	3	3	I am worried about the effects this application of genetic modification would have on the consumers of the cattle. How would making them disease resistant help or harm humans who consume dairy products or beef products?	5	6	5	2	5	2	3	2	2	1	4	1	2	4	2	1	2	5	1	5	2	5	5	4	2	1	1	5	1	5	1	4	5	29	2	5	5	1	1	2	6	2	2
yes	D	AW	7	7	7	I don't know whats so wrong with genetically modified anything. I know there are a lot of people that think its wrong and bad, but I guess I need to do some research. Genetically modified animals to prevent disease and health problems cant be anything but good. Just like genetically modified food. Whats the problem, If We are running out of food, then this cant be anything but a good thing.	7	7	7	2	5	2	4	2	1	2	1	1	3	5	5	4	5	5	4	5	2	5	5	4	5	2	3	4	3	4	2	3	4	55	2	5	3	1	1	0	5	3	1
yes	D	AW	3	5	3	I think humans need to stop messing with nature. Take better care of their animals. Maybe don't stuff 100's of cows into one facility. Have more small farms raise the cattle. I don't care for genetic modification. We weren't intended to be messing with ours or other creatures dna.	4	2	4	2	5	1	3	2	4	2	5	2	3	5	4	3	5	5	5	5	3	5	5	5	5	3	5	5	4	5	2	4	5	34	2	5	4	1	1	3	3	3	1
yes	D	AW	6	6	6		6	5	5	2	2	1	4	1	2	2	4	1	2	3	2	2	4	5	2	4	2	4	4	4	2	2	3	4	4	1	1	4	4	28	2	1	4	1	2	0	1	2	1
yes	D	EC	1	1	1	I don't feel that it is safe to consume genetic modified products.	3	5	5	1	2	1	4	2	3	2	3	2	1	4	2	2	2	3	3	4	2	4	4	4	2	2	2	2	2	4	2	2	4	55	2	1	4	1	1	0	4	3	1
yes	D	EC	7	6	7	This seems like a win for nearly everyone (except vets, perhaps). Lower cost to raise cattle, lower incidence of illness, increased ability to breed cattle. I think this is a good idea all around.	6	5	7	2	5	2	3	2	2	2	3	1	2	2	2	1	2	2	2	2	2	3	2	4	4	3	5	4	3	4	4	5	5	45	1	4	5	1	1	3	6	2	1
yes	D	EC	2	2	2	Manipulation of genetic make up of either crops or cattle have proven the be unhealthy for humans and probably is the root cause of cancer	2	2	6	2	5	2	4	2	4	1	4	2	4	4	2	1	3	4	3	3	2	2	3	3	2	2	3	3	3	3	2	2	3	62	1	4	5	1	2	0	6	1	1
yes	D	EC	5	3	5	Because it will be beneficial in some ways.	5	5	5	2	5	2	3	2	1	2	5	1	1	5	3	1	2	5	4	5	3	5	4	4	2	1	2	4	2	4	4	2	4	40	2	6	5	3	1	1	3	2	1
yes	D	EC	7	7	7	Anything to reduce costs is a good thing, and it'd make beef cheaper over time	7	7	7	2	5	2	5	2	4	2	5	2	3	5	4	1	5	5	1	5	2	4	5	4	4	2	5	4	4	5	2	2	4	26	2	3	3	2	2	0	1	1	2
yes	D	EC	6	6	6	I think that genetic modification in general is a good thing so long as there is a benefit to it.	6	5	7	2	5	2	3	2	4	2	4	1	3	4	3	2	3	4	2	3	1	3	3	4	2	1	2	4	2	4	2	3	3	22	1	2	3	4	2	0	4	2	1
yes	D	EC	3	2	2	I don't feel that genetic modification can be ultimately good but I am a little unsure.	5	4	6	2	5	2	3	2	3	2	4	2	5	4	2	2	2	2	2	4	2	2	3	4	3	2	4	2	2	4	3	4	4	42	2	5	3	1	1	4	6	2	2
yes	D	EC	7	7	7	If it helps the cows and people, I can see no downside.	7	6	7	2	5	2	5	2	4	2	5	1	2	5	3	2	4	5	4	5	2	5	5	2	2	1	2	3	2	2	2	2	2	28	1	1	5	1	2	0	1	2	1
yes	D	EC	5	4	4		6	6	6	2	3	2	4	2	3	1	4	1	4	2	4	2	4	3	2	4	3	3	2	2	4	4	4	2	2	4	4	2	2	27	1	2	4	1	2	0	2	2	2
yes	D	EC	6	6	6	If genetic modification can benefit society, health or the economy then it should be explored, as long as it is not implemented until we have enough research to understand any long term negative effects.	6	3	7	2	5	2	5	2	5	2	5	1	4	2	3	2	4	4	4	5	3	3	4	4	2	2	4	5	2	4	4	2	4	28	2	3	5	1	2	0	2	2	1
yes	D	EC	5	4	5	I have no strong feelings on this topic. We have grown up on genetically modified foods our entire lives.	4	2	5	2	5	2	4	2	4	2	3	2	3	5	2	1	2	3	2	2	2	2	2	2	4	1	3	5	2	3	3	2	3	50	1	5	3	1	1	2	6	2	1
yes	D	EC	4	5	4	It's interesting but I don't think it should be tampered with.	6	5	6	2	2	2	1	2	1	2	1	1	1	4	4	2	5	4	4	4	3	3	5	4	2	2	4	5	3	2	3	2	5	35	1	4	5	3	2	0	3	2	1
yes	D	EC	1	1	1	While the purpose may be noble enough, you're messing with the natural order of a living animal. There are untold consequences not only to the animal but to the humans that will eat this animal.	4	4	7	2	5	2	5	2	3	2	1	2	1	5	5	2	5	5	4	3	2	5	5	3	3	1	2	5	4	2	2	4	4	36	2	6	3	3	1	0	2	2	1
yes	D	EC	1	1	1	I disagree with this modification because at some point the disease would end up adapting to the modification, creating a stronger strain.	5	4	6	2	5	1	3	2	5	2	5	1	5	2	2	1	3	5	2	5	2	3	3	4	4	2	2	4	3	4	4	4	2	35	1	3	5	1	1	0	4	2	1
yes	D	EC	6	6	6	I think it's just fine.	6	6	7	2	5	2	4	2	4	2	5	1	3	5	5	5	5	5	4	5	4	5	5	2	2	1	2	2	2	2	2	2	2	36	1	4	5	1	1	1	2	2	1
yes	D	EC	3	3	3	We must be sure that modifying the genes would not result in unforeseen negative consequences	5	4	6	2	5	2	4	2	5	2	2	1	3	2	3	2	2	3	5	2	2	2	3	2	3	2	4	4	2	4	2	4	3	25	1	4	5	1	2	0	6	2	1
yes	D	EC	3	3	3	I think that this would lead to a whole other host of problems. If we make cattle resistant to disease, the disease itself will mutate into something much worse. This could eventually be something that could affect humans. Also, I have to believe that this would affect the taste of the meat as well.	6	3	6	2	5	2	4	2	4	2	5	2	2	2	4	1	4	4	4	5	2	5	4	4	4	2	4	4	4	4	4	4	4	28	1	5	3	1	1	0	5	2	1
yes	D	EC	5	5	5		5	5	5	2	3	2	2	2	3	2	3	2	2	4	2	2	4	4	2	3	2	4	2	2	3	2	2	4	3	4	3	3	3	26	2	4	3	1	1	1	2	2	2
yes	D	EC	1	1	2	I don't necessarily feel this way about the genetic modification in and of itself, but more for the implications for the animal agriculture sector. I feel that many cattle owners would use this as an opportunity to mistreat cattle further and profit more from their mistreatment.	3	5	6	2	5	2	5	2	5	2	5	1	5	5	4	5	5	5	4	4	4	5	5	2	2	1	2	2	2	2	3	2	4	22	2	1	5	1	2	0	1	2	1
yes	D	EC	4	4	4	On one hand, it seems morally right to keep cattle disease-resistant, but on another hand, it seems very unnatural to genetically modify them.	4	4	4	2	5	2	1	2	1	1	3	1	1	5	5	2	3	5	2	3	5	4	5	5	5	5	2	4	5	2	4	3	5	20	1	5	2	4	2	1	4	2	1
yes	D	EC	6	2	6	If it causes no problems to the cattle and poses no risk to human consumption I see nothing wrong with it.	6	6	6	2	4	2	3	2	3	2	4	2	2	2	3	2	4	3	4	4	2	2	4	3	3	3	3	3	3	3	3	3	3	39	1	2	3	1	2	0	5	2	1
yes	D	EC	6	5	4		6	6	6	2	5	2	5	2	3	2	4	1	3	3	3	2	4	4	2	4	3	4	3	4	3	3	4	4	1	4	2	4	3	30	1	3	5	3	1	0	2	2	1
yes	D	EC	3	3	3	I'm creeped out by GMOs. I really don't think cattle need to be genetically modified. I don't want to eat frankenstein monster foods.	2	2	4	2	4	2	3	2	4	1	3	2	3	4	3	2	3	3	2	3	4	2	3	2	2	2	2	2	2	2	2	2	2	46	1	1	4	1	2	0	4	2	1
yes	D	EC	6	4	5	It sounds like an interesting idea but I would need a lot more details to be more sure of my thoughts.	5	5	7	2	5	2	5	2	3	2	5	2	3	5	4	2	5	3	4	5	1	4	3	2	2	1	2	4	1	4	1	2	3	24	2	4	5	6	1	0	1	2	1
yes	D	EC	6	3	4	I think it would be great if we could get rid of diseases, but I don't know that genetic modification is very moral.	3	3	7	1	3	1	2	2	1	2	1	1	1	3	3	1	4	4	4	5	2	2	4	1	2	2	4	4	4	4	2	2	4	49	2	6	3	1	1	0	5	2	1
yes	D	EC	4	3	3	Personally I'm not sure what the impact would be as a whole if they were disease resistant, what are the side effects.	5	4	5	2	5	2	5	2	4	2	5	1	3	1	2	1	2	5	4	4	1	2	3	2	3	1	3	4	2	5	2	2	4	24	1	5	4	1	2	0	3	2	1
yes	D	EC	4	5	3	it scares me - goes against nature, but then again, so does infertility treatments. I do not know what to think.	5	4	5	2	5	2	3	2	1	2	2	1	1	4	2	1	2	2	2	4	2	4	2	2	4	2	3	3	4	3	3	2	4	39	2	7	5	1	1	1	5	2	1
yes	D	EC	5	5	5	At times it does seem like "playing God/Nature" but it has lots of benefits for human consumption and care	6	6	7	2	4	2	5	2	5	2	3	2	4	5	4	2	3	4	4	4	2	3	4	4	2	1	2	3	2	4	2	2	2	32	1	5	6	1	1	0	3	3	1
yes	D	EC	7	6	7	i feel if it helps the animals it should be ok.	6	7	5	1	3	2	3	1	1	2	3	2	1	4	2	2	4	4	4	2	3	3	4	4	4	2	4	5	4	2	3	2	4	26	2	3	3	1	1	2	3	3	1
yes	D	EC	5	3	5		6	6	5	1	5	1	3	1	4	1	4	1	4	2	3	3	4	2	3	4	4	2	2	2	3	4	4	2	3	4	4	3	2	22	1	2	3	1	2	1	2	2	2
yes	D	EC	3	6	2	I do not think it is ethical to modify cattle.	4	2	4	2	4	2	2	1	1	2	3	2	5	4	4	3	5	4	4	4	2	4	5	4	4	4	5	4	4	4	2	3	4	35	2	5	5	2	1	3	1	1	2
yes	D	EC	5	5	5	I think it's a good idea, I just don't want any negative effects to happen to the animals.	5	6	6	2	4	2	4	2	3	2	2	1	2	4	4	2	4	4	4	4	2	4	4	3	2	4	2	4	4	2	3	4	4	23	1	1	3	1	2	0	2	3	2
yes	D	EC	6	6	6	I could potentially reduce costs for everyone including consumers.	5	5	6	2	5	2	5	2	4	2	4	1	2	1	2	1	4	5	4	1	1	4	2	2	2	1	4	5	2	1	3	2	4	33	1	6	5	1	1	1	2	2	1
yes	D	EC	3	3	3	I feel that there are circumstances involved with genetically modifying things in our world, that we may not foresee the outcome of. For example: How will this affect cattle in a hundred years? How will this affect the overall biological system of the cattle and the world's eco system?	4	5	5	2	3	1	3	2	3	2	1	2	2	4	3	3	4	3	4	4	2	4	5	4	2	2	2	2	2	2	2	2	2	37	2	6	2	1	1	2	5	2	1
yes	D	EC	1	1	1	Genetic modification is abnormal and wrong in my opinion. Modifying the genes of cattle will most likely lead to other very adverse consequences for those who eat food prepared from such cows among other things	4	5	5	2	5	2	5	2	5	1	4	1	1	3	4	3	5	4	4	5	4	3	4	4	3	2	2	5	2	4	4	1	3	28	1	3	4	6	1	0	3	1	1
yes	D	EC	4	4	4	The jury is still out on genetic modification for me so I cannot agree or disagree until I know more. Only time will tell if there is truly any harm in this.	5	5	6	2	5	2	1	2	1	2	1	1	5	5	5	3	5	5	4	5	3	5	5	3	3	1	3	3	2	4	2	3	3	45	2	3	4	2	1	2	3	2	1
yes	D	EC	5	3	5	I am concerned about genetically modification because we don't know the long term effects of such things on humans and the food sources.	4	4	4	2	5	2	3	2	4	1	3	2	4	5	4	2	5	5	4	5	5	4	4	3	2	1	2	3	2	2	3	3	3	41	2	5	5	1	1	2	5	2	1
yes	D	EC	1	1	1	I dislike altering nature. Plain and simple.	1	1	1	2	5	2	5	2	5	1	4	2	5	5	5	2	4	5	4	5	2	3	5	2	3	1	1	3	1	4	1	3	3	33	2	6	3	4	2	1	3	2	1
yes	D	EC	6	7	7	I think that it is a totally beneficial science and very exciting.	7	7	7	2	3	2	4	2	3	2	4	2	4	4	5	2	5	4	5	5	4	4	4	4	4	2	4	5	4	4	4	4	4	25	2	2	4	1	2	0	6	1	1
yes	D	EC	5	5	5	I think with so many diseases being in our livestock anymore, it might be a good thing to try to alter how they may get or not get any diseases. Who's to say these diseases can't be passed onto humans? And why should we take the chance of that happening? So if there's a way to help reduce that from happening, I think we should try.	5	5	6	2	4	2	3	1	3	2	3	1	3	5	4	1	4	4	4	5	2	5	5	4	2	2	4	4	4	4	2	4	4	64	2	2	3	1	1	0	2	2	1
yes	D	EC	7	7	7	I feel that it would be a good thing if they could genetically modify cattle to be more disease resistant. It would be a win-win situation all around. The cattle would be healthier. We would need less cattle to get our food needs, etc...	7	4	7	2	5	2	5	2	5	2	5	2	3	5	5	4	5	5	5	5	2	5	5	4	4	2	4	5	4	4	2	5	4	31	1	2	5	1	2	0	2	2	1
yes	D	EC	5	4	4	Unsure about all this...would need more information to make a definate decision	5	5	6	2	3	2	3	2	3	2	3	2	3	4	2	2	2	4	2	2	2	4	2	4	2	2	2	4	2	2	2	4	3	62	2	1	3	1	2	0	4	2	1
yes	D	EC	7	7	7	Genetic modification is the only way we are able to feed the entire population of our planet. It's a necessity.	7	7	7	2	5	2	5	2	5	2	5	1	4	2	2	1	2	2	1	1	2	5	1	2	1	1	2	2	2	1	2	3	1	27	1	1	3	1	2	0	1	1	1
yes	D	EC	6	2	6	I think it's ok to do.	5	5	5	2	4	2	3	2	1	2	3	2	1	5	5	3	5	5	4	5	2	5	5	2	4	2	4	4	4	4	2	2	4	45	2	6	4	1	1	1	2	2	1
yes	D	EC	6	6	7		7	6	7	2	5	2	4	2	5	2	5	2	3	1	1	2	2	2	1	4	2	5	1	2	2	2	2	2	1	2	3	2	2	26	1	4	5	1	2	0	2	2	1
yes	D	EC	5	4	3	I think with plants it is fine. But with cattle maybe it goes to far.	5	5	5	2	5	2	4	2	3	2	4	2	4	4	5	4	5	5	5	1	3	5	5	3	4	2	3	4	4	5	2	4	5	48	1	3	3	1	1	0	3	3	1
yes	D	EC	5	3	5	As long as there are no negative effects to the people who eat the food or to the cattle themselves, I would be open to this type of genetic modification. However, they need to do significant tests to ensure the safety of this process.	5	2	6	2	4	2	4	2	4	2	5	2	1	4	2	1	2	4	2	5	3	2	4	4	3	1	1	4	4	5	1	2	4	32	1	5	5	1	2	0	5	1	2
yes	D	EC	2	2	2	The natural state of things should not be "engineered" at the gene level. It invites unknown hazards and risks.	1	2	5	2	5	2	5	2	4	2	5	1	4	4	2	2	4	5	4	4	3	2	4	2	2	2	2	4	2	4	2	2	2	58	1	5	2	1	1	0	5	3	2
yes	D	EC	5	5	5	Since it both increases the quality of life for the cows and makes treating them for illness much easier, it seems like a net positive in all cases.	6	5	7	2	5	2	5	2	5	2	5	2	5	5	5	2	4	3	4	5	1	4	5	2	2	2	2	4	2	2	1	4	2	31	1	1	3	1	2	0	1	2	1
yes	D	EC	4	4	4	If modification would mean the cows were more healthier, it wouldn't be a bad idea. However, what is the possible effects from this modification. Will it affect people?	5	5	5	2	5	2	5	2	5	2	5	2	2	5	3	2	5	5	2	5	1	3	4	5	4	1	1	4	3	5	3	1	4	33	1	4	3	1	1	2	6	3	1
yes	D	EC	4	4	4	I have no opinion as I would need more facts to make a concrete decision about my opinion on this	5	4	5	2	5	1	3	1	1	1	1	2	1	3	4	2	3	3	3	4	3	2	4	2	2	2	2	2	3	2	2	2	2	31	2	7	5	1	1	2	5	2	1
yes	D	EC	7	7	7	I think that the genes that would be changed would be very few and the molecular structure of the beef would be very likely to remain as safe for food.	7	5	7	2	5	2	5	2	5	2	5	1	5	2	2	2	2	2	2	2	2	2	2	4	2	2	2	2	2	2	2	2	4	71	1	6	6	1	1	0	6	2	1
yes	D	EC	4	4	4	I don't know what kind of modifications, specifically, you're referring to. I think that would make a difference. Also, what kind of diseases? I'm generally not for genetic modifications, but in some instances, I can see how it would be beneficial.	5	5	5	2	5	2	5	2	4	2	5	2	4	4	2	2	3	5	2	4	2	5	4	3	3	2	2	5	2	3	2	4	4	26	2	2	5	1	2	0	7	2	1
yes	D	EC	5	3	3	I feel that genetic modification can be a slippery slope. I think it is best leave all living things in their natural form.	5	5	6	2	5	2	4	2	4	2	5	2	4	4	2	2	5	4	2	2	2	3	4	2	2	2	4	4	3	2	2	2	2	28	1	2	5	1	2	0	4	2	1
yes	D	EC	7	7	7	There are too many countries out there facing famine that can't afford issues with livestock.	7	7	7	2	5	2	5	2	5	2	4	2	3	1	2	1	2	4	1	4	2	2	4	4	2	2	5	5	2	5	1	5	5	25	2	1	2	6	1	4	6	1	2
yes	D	EC	2	5	2	It seems unnatural. Also I wonder if the process itself could be harmful to people that eat the meat of the cow. If they were altered through breeding that would seem more appropriate.	4	5	5	2	4	2	5	2	5	2	5	2	2	5	4	1	4	5	2	5	4	2	4	2	4	2	2	4	2	4	4	3	4	41	1	3	5	1	1	3	3	2	2
yes	D	EC	6	3	6	Well, assuming the modifications could be made without adverse affects, this would reduce the amount of chemicals that livestock are "treated" with before they wind up on the table.	7	3	7	1	5	2	5	2	5	2	5	1	1	4	4	4	5	5	4	5	2	5	5	4	3	2	4	4	3	4	2	4	4	34	1	2	2	1	2	0	4	3	1
yes	D	EC	4	4	4	With all genetic modification, I don't feel we truly understand the depths of the consequences. While it may seem a good thing to have disease-resistant cattle, we don't know what that's doing to the beef and milk they produce, the effect that will have on the bodies of the consumers in the long run. I would prefer that our dairies do a better job of allowing cattle space and time to heal in a (r…	4	4	4	2	4	2	3	2	4	2	3	2	2	3	4	2	3	4	3	4	2	3	4	3	3	2	3	3	3	3	3	3	3	37	2	2	6	1	2	0	5	2	1
yes	D	EC	7	7	7	as long as their not hurt, I'm ok with it.	7	7	7	1	5	2	5	1	5	2	5	1	5	5	3	1	1	5	5	1	1	4	3	5	4	1	3	5	5	1	1	4	4	29	1	5	3	1	2	0	4	2	1
yes	D	EC	5	5	5	it's an interesting thing, genetic modification. seems to be slightly unethical but at the same time if it were to prevent illness of any kind it would be difficult to argue against.	6	1	6	2	5	2	5	2	5	2	5	1	5	2	2	1	2	4	1	4	1	3	4	4	4	1	2	4	2	4	5	4	4	42	1	4	5	1	2	0	5	2	2
yes	D	EC	6	6	6		6	5	7	2	5	2	5	2	5	2	5	2	5	5	3	3	5	5	4	5	2	2	5	3	2	2	3	3	2	3	2	3	3	30	2	7	5	3	1	0	2	2	1
yes	D	EC	1	1	1	no	1	1	1	2	5	2	5	2	5	2	5	2	5	2	2	1	5	3	2	2	2	3	2	4	3	3	3	4	3	3	3	4	4	60	2	5	2	1	1	0	6	3	2
yes	D	EC	7	7	7	Genetic modification is the way forward. With the rise of antibiotic-resistant bacteria and superbugs, we need to get more comfortable with alternative means of combating them, and quickly.	7	7	7	2	5	2	5	2	4	2	5	2	4	5	4	3	4	5	5	5	1	5	5	2	2	1	2	4	2	2	2	1	4	25	2	4	4	1	2	0	3	1	2
yes	D	EC	6	7	7		7	4	6	2	5	2	5	2	5	2	5	2	3	4	3	4	3	5	2	4	2	2	4	2	2	1	2	4	2	2	2	2	2	63	1	6	7	1	2	0	2	1	1
yes	D	EC	4	3	5	If the modification does not affect the quality of the meat or affect anyone who eats the meat, I don't see why this is a bad thing.	5	4	6	2	5	2	3	2	1	2	3	1	3	4	4	2	5	5	4	5	2	2	5	3	4	2	5	5	4	4	2	4	5	32	1	4	6	1	2	0	2	1	2
yes	D	EC	3	5	3	I would need more specific information concerning risks to the animal and animal consumption before I would agree that this was a good course of action.	3	4	4	2	5	2	5	2	5	1	3	2	1	5	5	1	4	5	4	2	4	1	5	3	3	3	3	3	3	3	3	3	3	33	1	3	5	6	2	0	7	3	1
yes	D	EC	7	7	7	I disagree with your definition, very often "genetically modified" refers to crops or livestock that have been "modified" using traditional or advanced breeding techniques, not neccessarily "biotechnology"	7	7	7	2	5	2	5	2	5	2	5	1	3	1	1	1	1	3	1	1	3	1	2	2	3	1	2	3	2	2	3	3	4	41	1	4	6	1	1	4	6	2	1
yes	D	EC	4	4	4	i have no idea how i feel about it.	4	4	4	2	1	2	1	2	1	2	1	2	1	5	4	4	5	5	5	5	4	5	5	2	2	3	3	3	3	2	2	3	3	33	2	2	6	1	2	0	1	1	1
yes	D	EC	4	4	4	It really depends on what you mean when you say 'genetically modifying', and what you're targeting. Are you using CRISPR to provide instructions to make antibodies? Are you significantly changing hormone levels? Like, what specifically are you doing? I have no problem with modifications in general, and don't find them particularly dangerous, if that's the point of the survey.	4	4	4	2	5	2	5	2	5	2	5	1	5	4	4	2	4	4	4	4	2	4	4	2	2	2	2	2	2	2	2	2	2	34	2	1	5	1	2	0	1	2	1
yes	D	EC	1	1	1	I think we need to leave the cattle alone in a pasture until they are ready to be harvested. I don't like the idea of them being genetically modified because I would have concerns about the quality of the meat.	1	4	3	2	5	2	3	2	3	2	5	2	5	4	2	2	4	2	4	5	3	4	3	4	4	2	3	2	4	4	3	2	3	46	1	5	3	1	1	0	4	2	2
yes	D	EC	7	7	7	It would be foolish to fail to recognize and utilize the benefits of genetic modification. But at the same time we have to be careful not to lose any of the essential strengths of the present genetic makeup. Genetic modification has the potential to greatly benefit mankind but at the same time we have to carefully consider any potentially negative consequences.	6	6	7	1	4	2	4	2	5	2	4	1	5	2	1	1	1	4	1	1	2	1	1	2	2	1	2	2	2	2	4	2	2	62	1	1	3	1	2	0	6	1	2
yes	D	EC	4	3	3		4	3	6	2	5	2	3	2	4	2	4	2	3	5	4	3	4	5	2	5	3	3	4	2	2	2	2	4	2	3	2	2	2	33	2	5	5	1	1	1	4	1	1
yes	D	EC	5	5	5	some points of genetic modification can either be good or bad. It depends on the situation and needs. The issue is the consumption of heavily genetic modified meat and the long term negative effects it will have on humans. That issue should be thought over.	4	3	6	1	4	1	4	1	3	1	5	2	2	4	3	2	2	4	5	4	2	3	4	1	4	2	2	5	2	2	2	2	4	22	2	5	5	4	2	0	4	1	2
yes	D	EC	4	4	4		4	3	3	2	2	2	2	2	2	2	3	2	2	3	3	3	3	3	3	3	3	3	3	3	3	2	3	3	3	3	3	3	3	25	2	3	3	2	2	0	2	1	2
yes	D	EC	1	1	1		1	2	5	2	5	2	5	2	5	2	5	2	3	5	4	5	5	5	5	5	2	4	4	4	2	1	1	4	2	2	2	2	2	32	2	4	6	1	2	0	1	2	1
yes	D	EC	7	1	7	It would make cleaner meat, and possibly make it more affordable in the long run.	5	6	7	2	4	2	3	2	5	2	5	2	3	5	3	1	2	3	4	2	2	4	3	3	2	2	2	5	4	3	3	5	3	22	2	4	2	1	2	0	3	3	1
yes	D	EC	6	3	5	I was raised on a livestock farm so I tend to know a bit more about what raising livestock is like than a person from a urban area that has no actual working knowledge than a person with some actual working knowledge. There are benefits to some GMO applications to animals as well as crops for the world. In this case having the ability to make the cattle healthier so they have less stress from dis…	7	5	7	2	5	2	5	2	5	2	5	2	5	2	2	1	2	4	2	3	2	3	3	4	4	3	4	4	4	4	3	3	4	46	1	5	5	1	2	1	6	2	2
yes	D	EC	7	7	7	I don't have any issues at all with genetic modification being used in this way.	7	6	7	2	5	2	5	2	4	2	4	1	4	4	5	2	5	5	5	5	1	5	5	4	4	2	4	4	4	4	2	4	4	26	1	3	3	1	2	0	2	3	1
yes	D	EC	1	1	1	The only reason to alter this animal is to be cheap and save money and this might have unintended consequences on this creature's life. I don't feel that it's acceptable to change an animal for the sole reason of saving money.	2	5	7	2	5	2	5	2	5	2	1	2	4	1	2	2	4	2	2	2	2	4	3	2	5	1	4	5	4	5	2	2	5	30	2	3	4	2	2	0	2	1	2
yes	D	EC	6	2	6	It is the right thing to do.	6	6	6	2	4	2	5	2	5	2	5	1	4	2	4	4	4	2	2	4	4	2	2	1	5	4	5	2	2	4	4	2	3	18	1	5	3	1	2	0	4	1	1
yes	D	EC	6	5	5	If the cattle are disease free, I don't really see how that could be a bad thing. The only issue is making sure that the modification doesn't affect humans if the cattle are going to eventually be used for food.	6	7	6	2	4	2	3	2	4	2	2	2	2	4	4	2	4	5	4	4	2	4	5	2	4	1	4	4	3	4	1	2	4	28	1	2	5	1	2	0	2	1	1
yes	D	EC	4	3	4	Its still a gray area so I am not sure. We do not know the long term affects of genetic modification,	4	4	6	2	5	2	3	2	3	1	3	2	4	4	3	3	4	5	4	5	2	5	4	3	3	1	2	4	3	3	2	3	3	51	2	4	4	3	1	0	5	2	1
yes	D	EC	2	1	4	I think scientists should leave plants and animals alone. GMOs are bad.	4	4	5	2	5	2	3	2	3	2	3	1	5	5	5	4	4	5	4	5	5	4	5	3	2	1	2	3	3	2	3	4	4	32	2	1	5	1	2	0	5	2	1
yes	D	EC	7	1	7	i don't have a problem with genetic modification. if it improves things, then i think it's a worthwhile risk.	7	3	7	2	5	2	5	2	5	2	5	2	3	5	4	2	4	5	5	5	2	4	5	2	2	1	2	4	2	4	2	4	2	38	1	6	6	4	2	2	1	1	2
yes	D	EC	5	6	7	I feel this is okay primarily because it doesn't harm the cattle, so it's beneficial for both the animals and the producers.	6	5	6	2	5	2	5	2	5	2	5	2	3	5	4	3	4	4	2	3	3	4	5	1	1	1	1	2	1	1	2	2	2	35	1	1	5	1	2	0	2	3	1
yes	D	EC	4	4	4	I am not a scientist and I have no idea of the potential bad effects compared to the good effects, so I can not make any decision either way.	4	4	4	1	1	2	2	2	1	2	1	2	1	5	4	2	4	5	5	5	3	3	5	3	3	3	3	3	3	3	3	3	3	33	1	1	3	1	2	0	4	1	1
yes	D	EC	6	6	6	If it is done correctly and doesn't hurt the consumers? who eat the cows then it is ok in my book.	7	6	7	2	4	2	4	2	3	2	4	1	3	5	3	2	3	4	2	4	3	2	2	2	2	1	2	4	2	2	4	2	5	40	1	2	3	1	2	1	2	2	1
yes	D	EC	4	4	4	I am not really sure how I feel exactly when it comes to genetic modification.	4	4	4	2	5	2	5	2	1	2	5	1	2	3	3	2	4	3	4	4	2	3	4	4	3	2	4	4	3	4	2	3	4	42	1	4	4	1	2	0	5	2	2
yes	D	EC	7	7	7	I see this as a win-win situation for farmers and the general population. Farmers would be able to raise better cattle for meat and have to spend less on medicine and veterinary bills. And the general population is getting meat that is of better quality with fewer risks of disease.	6	4	7	2	5	2	1	2	5	2	3	2	1	5	2	2	4	5	2	4	2	3	4	1	1	1	1	1	1	1	1	1	1	34	1	1	4	3	2	0	4	2	2
yes	D	EC	1	1	1	I just think genetic modification is disgusting.	1	1	1	2	3	2	3	2	3	2	3	1	3	5	5	1	4	5	5	5	3	3	1	2	4	2	4	5	4	4	3	3	4	39	2	7	5	1	1	3	4	2	1
yes	D	EC	1	4	5	I do not think you should genetically alter living things.	4	4	4	2	4	1	2	2	5	2	1	1	1	5	5	3	5	5	5	5	3	5	5	3	2	2	2	4	4	2	3	3	3	48	2	2	2	1	2	0	4	3	1
yes	D	EC	5	5	5	I think it is good and appropriate as long as there are no side effects and it has been tested well.	6	6	6	2	5	2	4	2	2	2	4	1	1	4	4	2	5	4	3	4	2	4	4	2	2	2	2	3	2	3	2	3	3	29	1	2	5	1	1	1	2	1	1
yes	D	EC	6	6	6	no thanks	6	5	7	2	5	2	4	2	4	2	5	2	3	2	3	2	4	3	2	4	2	2	3	3	4	2	3	4	2	4	2	4	4	34	1	6	5	1	1	2	3	2	2
yes	D	EC	5	3	6	i feel man can do whatever he wants to nature	6	5	6	1	5	2	3	2	4	2	5	1	4	4	4	2	3	3	2	4	2	4	4	4	2	4	4	4	2	4	3	4	3	33	1	3	3	1	1	2	2	2	1
yes	D	EC	5	3	5	not completely comfortable yet with the unknown safety issues	3	1	7	2	5	2	5	2	5	2	5	1	3	5	2	2	5	4	5	5	2	5	5	2	1	1	1	2	3	2	3	4	4	56	1	7	5	1	2	1	2	1	2
yes	D	EC	7	7	7	Genetic modification is something we've already done, one way or another. Radiation, selective breeding, etc. More direct means of genetic modification would simply be removing some of the guesswork. It's not like trying to create superhumans or breeding out certain traits that have no objective pros or cons, it's genetic modification for livestock, in order to ensure we have healthier food at lo…	6	5	7	2	5	2	5	2	5	2	5	1	4	1	4	2	4	2	3	2	1	4	3	2	2	2	1	3	4	4	3	1	3	25	1	1	2	1	2	0	3	1	2
yes	D	EC	1	2	2	If you go down this route with cattle there will continuously be diseases that are created and will get even stronger and more diverse over time. The issue is more in the spirit of positive animal husbandry rather than a war against disease. Why would we not then modify human DNA down the road to prevent disease. Would you volunteer for that experiment?	1	2	2	2	3	2	5	2	5	2	5	1	5	4	3	2	5	5	5	3	4	4	5	4	2	2	4	4	2	2	2	2	3	36	1	1	5	1	1	3	3	3	1
yes	D	EC	4	4	4	Feel free to say more about why you feel the way you do about this application of genetic modification	4	4	4	1	3	1	3	1	3	1	3	2	3	3	3	3	3	3	3	3	3	3	3	3	3	2	3	3	3	3	3	3	3	30	1	2	6	1	2	5	4	1	2
yes	D	EC	3	3	6		5	3	4	2	5	1	5	2	2	1	3	2	2	3	3	2	4	4	4	5	2	4	3	2	2	2	4	4	4	4	3	3	3	23	1	2	2	1	2	0	4	2	1
yes	D	EC	2	5	3		4	7	6	2	4	1	4	1	4	2	5	2	4	4	2	1	5	4	1	5	1	2	3	2	5	3	3	4	2	4	3	3	2	35	1	1	5	1	2	0	4	2	2
yes	D	EC	4	4	4	I am uncertain morally whether this is an ok thing to do or not given the stigmas associated with genetic modification. This why I chose 'neither acceptable or unacceptable'	6	1	7	1	5	2	4	2	5	2	5	2	5	5	2	2	5	5	5	5	3	5	5	4	2	2	4	4	3	5	2	4	4	26	2	1	3	2	2	0	1	1	2
yes	D	EC	2	2	2	I'm concerned about the GM and don't think it's a good thing	3	4	5	2	5	2	4	2	5	2	2	1	4	5	5	3	5	5	4	4	3	3	5	2	2	2	2	2	2	2	4	2	3	33	1	5	5	1	1	2	4	2	2
yes	D	EC	5	3	5	I think that in order to feed all these people we need to have modification	5	4	6	2	5	2	4	2	3	2	4	2	5	5	4	3	4	5	5	5	5	5	5	4	4	4	3	5	3	5	4	4	3	43	1	5	4	1	1	1	5	3	1
yes	D	EC	6	6	6	I think that anytime a farmer can save money he ought to do so. Its very expensive dealing with sick livestock and can hurt a farmer quite a bit.	6	5	6	2	5	2	5	2	5	2	5	2	5	4	3	1	4	5	2	4	4	4	4	2	2	1	2	2	2	3	3	2	2	56	1	6	6	1	1	1	3	2	1
yes	D	WW	2	6	2	I don't believe living organisms should be genetically modified.	2	3	3	2	5	2	4	2	4	2	4	2	2	5	3	2	4	3	3	4	2	3	3	3	2	2	2	3	2	4	2	2	2	35	2	6	5	1	1	4	6	2	2
yes	D	WW	7	4	4	I would need more information about the negative consequences and benefits to have a valid opinion	5	5	7	2	5	2	3	2	5	2	5	2	1	4	5	2	4	5	4	5	2	5	5	2	4	2	2	5	4	4	2	2	2	37	1	4	5	1	2	0	2	2	1
yes	D	WW	5	4	5	I always worry about unknown results of genetic modifications	5	5	6	2	5	2	4	2	4	2	4	2	2	5	3	1	1	4	5	4	2	4	4	2	2	1	2	2	4	3	2	3	4	74	2	4	6	1	1	0	3	2	2
yes	D	WW	7	7	7	I just don't see anything wrong with it	7	5	4	2	5	2	5	2	1	2	5	1	1	5	3	2	5	5	1	5	3	1	3	4	3	1	4	5	1	5	3	3	4	50	1	1	3	1	2	0	2	3	2
yes	D	WW	6	6	7	I do of course support the industry and think that farm workers should be protected from disease. I am a bit worried about the morality of genetic modification and am ignorant to any harm it might cause to the animals.	6	6	6	2	5	2	5	2	5	2	5	2	4	5	5	1	4	5	4	3	2	5	5	3	4	1	2	4	2	2	3	3	5	25	1	3	5	1	2	0	1	1	1
yes	D	WW	6	2	6	i think it is strange and not natural	6	5	3	1	4	2	4	1	4	1	4	2	3	4	4	5	4	2	2	2	2	2	2	2	4	4	4	4	4	4	4	4	2	26	2	3	3	1	2	1	5	2	2
yes	D	WW	6	2	6	I don't think it's necessarily harmful. I think it would depend on the testing process and changes made.	6	6	6	2	5	2	5	2	5	2	4	1	5	4	2	2	2	3	4	4	2	4	3	4	2	2	2	3	2	4	2	2	2	52	1	1	3	3	2	0	1	1	2
yes	D	WW	4	3	4	I really don't feel like I have enough information on the subject to say much, sorry.	4	4	5	2	5	2	5	2	5	2	4	2	4	3	4	3	4	4	4	4	4	5	5	2	3	2	2	2	2	3	3	2	3	44	2	3	5	1	2	0	2	2	2
yes	D	WW	3	4	4	Its hard to say whether its bad or not. In general I do not like the idea of genetic modification but measures should be taken to reduce risks of disease transmission. I think im generally not in favor of genetic modification in this case but I see why some would be ok with it.	2	3	6	2	5	1	4	2	5	2	4	1	3	5	5	1	5	5	1	5	5	5	5	4	5	1	5	5	2	5	4	4	4	34	2	3	5	1	1	4	2	2	1
yes	D	WW	5	4	4	I think on certain levels genetic modifications are great however, I wonder what side effects of genetically modifying our food will we see in the next several years. I feel that doing so could lead to increase in other diseases such as cancer	4	4	4	2	3	1	2	2	2	2	2	2	2	2	3	2	3	3	3	3	2	2	3	2	2	2	2	2	2	2	2	2	2	31	2	6	3	2	2	1	4	1	2
yes	D	WW	7	7	6	As long as it is proven safe, I have no problem with it.	6	7	5	2	5	2	5	2	5	2	5	2	4	2	4	1	3	3	3	2	4	4	4	2	3	1	3	2	3	2	4	3	4	27	1	2	5	1	2	0	4	2	1
yes	D	WW	7	7	7	It seems like a reasonable precautionary safety measure.	7	7	7	2	5	2	5	2	5	2	5	1	4	5	3	1	4	5	3	5	2	3	5	4	3	1	4	4	3	4	2	4	4	31	1	2	5	1	2	0	1	1	1
yes	D	WW	5	3	5	NA	5	5	5	1	4	2	5	2	4	1	4	1	4	4	3	2	3	3	4	3	2	3	3	3	3	3	3	3	3	3	3	3	3	24	1	6	6	1	2	4	1	2	2
yes	D	WW	5	3	5	It may be helpful if needed	5	5	5	1	5	1	4	2	2	2	2	2	2	3	3	1	4	3	4	3	4	3	3	3	4	1	3	3	3	3	4	3	3	32	2	6	6	1	1	1	2	2	2
yes	D	WW	4	4	4	Im not sure how I would feel about this.	4	4	4	2	1	1	1	1	1	2	1	1	1	4	4	2	4	4	3	4	3	4	4	4	4	2	4	4	4	4	2	4	4	28	2	4	4	4	1	2	3	1	2
yes	D	WW	5	4	5	I'm not entirely sure how I feel about this, it feels selfish but at the same time, we basically breed pets for our liking and benefit and thats about as selfish as it gets as far a socially acceptability of modifying animals.	4	6	6	2	5	2	5	2	4	2	4	2	2	4	4	2	4	5	3	3	5	4	3	3	2	1	2	5	3	3	2	2	4	29	2	5	5	1	1	0	2	1	1
yes	D	WW	6	6	6	I see nothing wrong with genetic modification, it has been done for centuries through selective breeding and planting of plants and animals, I do not see what the difference her is except for the fact that one can obtain an idealized effect or trait without generations of breeding or planting cycles.	4	6	6	2	3	2	5	2	2	2	2	2	4	4	4	2	3	5	2	2	2	4	4	4	3	2	2	4	3	1	2	2	3	33	1	5	6	1	1	2	2	2	1
yes	D	WW	6	6	6	I have nothing against GMO products as long as they are labeled for the consumer	6	6	7	2	5	2	5	2	5	2	5	2	2	2	2	2	5	5	4	5	1	4	4	1	2	1	2	2	2	2	1	1	4	59	2	2	5	1	2	0	2	3	2
yes	D	WW	6	5	5	I just simply am not interested.	6	7	5	2	2	1	4	2	5	2	3	2	5	1	5	2	4	2	4	2	4	2	4	2	4	5	3	1	2	3	5	2	1	22	2	3	3	3	2	0	4	3	1
yes	D	WW	5	4	5	I feel that preventing diseases can make a world of difference.	5	5	4	2	4	1	3	2	3	2	5	2	4	5	4	3	4	5	4	5	4	5	5	4	4	2	2	5	4	5	4	4	4	24	1	3	2	1	2	1	4	2	1
yes	D	WW	7	6	7	I think that more research is needed to determine its safety.	6	7	7	1	5	2	4	2	5	2	5	2	5	5	5	1	5	5	4	5	5	3	5	3	5	1	5	4	2	5	4	3	4	32	2	3	5	1	1	2	5	3	1
yes	D	WW	3	4	3	I feel like we don't have the right to genetically modify an animal unless its for the good of the animal only.	5	4	5	2	5	2	2	2	2	2	4	1	1	5	4	3	5	4	4	5	2	4	5	4	3	2	2	3	2	4	1	3	4	33	2	3	5	1	2	0	2	2	2
yes	D	WW	5	3	5	I am stuck in between this issue because GMO is not natural and I am wondering what effect it would actually have on doing this.	4	5	5	2	5	1	5	2	4	2	4	2	3	4	3	3	3	3	3	3	3	4	3	4	4	2	2	3	4	3	3	4	4	31	2	3	6	2	2	1	6	3	2
yes	D	WW	6	3	5	If it benefits humanity and doesn't hurt our health it can be ethically sound	4	5	5	1	3	2	3	1	4	2	3	2	3	3	3	2	3	4	3	3	2	4	3	3	2	2	2	4	4	3	2	4	4	24	1	2	5	1	2	0	4	1	2
yes	D	WW	5	5	5	I think it's helpful to protect everyone but I am concerned about the long-term risks. Maybe the disease being eradicated protected people and livestock from something deadlier.	5	5	6	2	5	2	5	2	4	1	4	1	4	5	4	3	4	4	4	5	3	4	4	2	1	1	1	3	2	2	2	3	2	41	2	4	5	1	2	0	2	1	1
yes	D	WW	2	1	2	I think that genetic modification is a very bad idea. I do not think that we should be playing god with nature in that way.	1	5	2	2	5	2	5	2	1	2	1	1	1	5	4	2	4	5	4	5	2	5	4	2	2	1	1	4	2	2	1	2	2	36	2	4	8	2	2	1	4	2	1
yes	D	WW	6	2	6	none	4	6	5	2	5	2	5	2	5	2	4	2	3	1	2	1	2	2	2	1	2	1	2	2	2	1	2	3	2	2	2	2	4	55	1	5	5	1	2	1	5	2	2
yes	D	WW	7	7	7		7	7	7	2	5	2	5	2	5	2	5	2	4	2	1	1	1	2	1	1	2	5	1	4	4	2	2	4	1	4	2	2	2	23	1	3	2	1	2	0	2	2	1
yes	D	WW	6	6	6	I think if it has positives and isn't harmful to the animal it should be done.	6	6	6	2	5	2	4	2	2	2	5	2	3	4	3	2	3	4	4	3	2	4	3	4	3	1	2	5	3	2	2	3	4	29	1	4	5	1	2	0	3	2	1
yes	D	WW	6	3	3		5	5	3	2	4	1	3	2	2	2	3	1	3	2	4	2	2	3	5	3	4	4	3	3	3	2	4	3	1	1	4	2	4	30	1	3	5	1	2	0	6	1	2
yes	D	WW	4	3	4	It would be wrong to alter the genetic makeup of animals.	4	4	3	2	4	2	4	2	4	2	3	2	3	3	3	3	4	5	4	2	3	4	4	3	2	3	2	3	4	4	4	4	4	27	1	2	5	1	2	0	4	2	2
yes	D	WW	3	3	3	I am not sure that enough farmers contract diseases from cows to make the expense/time spent of genetic modification worth it. Also, I am concerned about the general negative repercussions of genetic modification of cows.	4	2	5	2	5	2	4	2	5	2	5	2	2	4	2	2	4	5	4	5	3	3	3	2	2	2	3	3	2	4	2	2	2	32	2	3	6	1	1	1	4	2	1
yes	D	WW	1	1	1	I don't approve of genetic modification, period.	3	2	7	2	5	2	3	2	5	2	2	2	1	1	1	1	1	4	1	2	1	4	4	4	4	2	4	5	4	5	2	1	4	27	2	5	5	1	1	3	4	3	2
yes	D	WW	5	3	4	I just don't feel like there is such a big risk enough to alter the natural order of the animal.	4	5	6	2	4	2	4	2	3	2	4	2	5	4	3	2	4	3	4	4	3	3	4	3	3	2	3	5	4	4	4	4	4	32	2	3	4	1	1	2	4	1	1
yes	D	WW	5	5	5	Don't know a lot about it, but it seems best to leave the cows alone and go natural	4	4	3	2	4	2	3	2	3	2	4	2	1	2	2	2	4	4	3	2	2	4	4	2	2	2	3	3	3	2	2	4	4	50	1	6	5	1	1	2	6	2	1
yes	D	WW	7	7	7	science good.	7	7	7	2	5	2	5	2	5	2	5	2	1	2	3	2	2	3	2	3	2	2	4	3	3	2	3	3	3	3	3	3	4	55	1	1	2	1	2	0	5	3	2
yes	D	WW	4	5	3	I THINK ITS BAD TO GENETICALLY MODIFICATION IS HARMFUL	2	3	5	2	3	2	3	1	3	2	2	1	2	5	5	2	4	4	5	5	4	3	5	3	5	3	4	4	4	4	3	3	4	50	2	1	3	5	2	0	3	3	1
yes	D	WW	7	7	7	I think humanity has this big hang up on scientific advancement. Genetic modification means that we've advanced in society to the point where we can modify biological, genetic, and other such factors to help the future of mankind. Nature is great, but so is evolution.	7	7	7	2	5	2	5	2	5	1	3	1	5	3	3	3	5	3	1	5	4	5	4	1	4	2	4	4	3	4	2	4	4	32	1	4	5	4	1	1	4	2	1
yes	D	WW	2	5	3	I think it's not 100% safe, maybe there are still disadvantages of genetic modification that haven't been identified yet. I think it's not good for human health in a long run.	2	5	7	2	4	1	4	2	3	2	3	2	2	5	3	2	4	4	2	2	3	4	4	5	2	2	3	5	1	2	4	2	2	24	1	3	5	2	2	0	2	2	2
yes	D	WW	5	5	3	There are many benefits that can be achieved with careful use of genetic modification.	4	3	4	2	5	2	5	2	5	2	4	1	4	2	3	1	3	4	4	3	3	2	4	2	3	2	3	4	4	3	4	3	3	33	1	1	5	3	2	0	2	2	2
yes	D	WW	5	5	4	N/A	5	4	5	2	5	2	5	2	5	2	3	1	5	4	2	4	4	2	2	3	4	4	3	3	2	4	4	4	4	4	4	2	1	26	1	3	3	1	2	1	3	2	2
yes	D	WW	5	5	5	If it poses no risk to the cows or those who will be consuming the cows, then I think it sounds good.	5	6	6	2	5	2	3	2	4	2	5	1	4	5	3	1	4	5	5	4	5	4	4	4	3	2	2	3	2	3	4	2	3	25	2	3	3	1	2	1	4	3	1
yes	D	WW	5	3	5		5	4	5	2	5	2	4	2	4	2	4	1	4	5	4	5	5	5	4	5	2	5	1	4	2	2	4	4	4	4	3	3	4	27	1	1	1	1	2	0	3	2	1
yes	D	WW	4	4	4	I dont have anything against it, but I am not totally in favor of it,either.	4	4	7	2	5	2	5	2	4	2	5	1	4	4	3	1	2	3	4	4	3	2	4	3	3	1	3	3	3	3	3	3	3	27	2	5	5	1	2	0	6	3	1
yes	D	WW	7	7	7	If it protects the people working with the cattle, there is nothing wrong with it.	6	6	7	2	4	2	3	2	3	1	1	2	3	5	4	4	5	4	4	5	5	5	5	2	3	2	4	3	2	4	3	4	4	35	2	3	2	1	2	1	2	2	1
yes	D	WW	6	3	6	I have mixed feelings about Genetic modification due to lack of testing. But it stands that most organic things evolve so it may not be super harmful.	4	5	7	2	5	2	3	2	3	2	2	1	3	4	3	2	4	5	4	5	2	5	4	1	2	1	2	3	2	2	2	1	2	31	2	4	4	1	1	0	2	2	2
yes	D	WW	5	5	5	If genetic modification does not harm animals in any way, then I am probably okay with it. Though I do not know enough about the topic to make an informed decision.	4	5	4	2	5	2	5	2	4	2	5	2	2	5	5	5	5	5	5	5	5	5	5	3	1	1	1	2	2	1	1	1	4	41	1	4	2	1	2	0	1	2	1
yes	D	WW	4	4	4	Genetically modifying DNA on living beings is wrong, although safety for workers is a positive idea as well.	2	6	7	2	5	1	3	2	3	1	2	2	4	5	4	4	5	5	3	5	3	5	4	2	2	1	1	1	2	2	2	3	2	34	1	3	4	4	2	0	4	2	1
yes	D	WW	7	7	7	No furthur thoughts	7	7	6	1	2	2	5	2	1	2	2	2	2	4	1	1	4	5	3	2	1	1	4	2	2	1	3	5	4	2	1	1	4	34	1	7	4	1	1	1	1	2	2
yes	D	WW	3	3	3	I understand the temptation but I'm concerned that the food will make us sick	5	5	6	2	4	2	5	2	3	2	4	1	2	5	4	1	4	5	4	5	2	5	4	4	4	2	2	4	2	2	3	2	4	27	2	3	4	1	2	1	2	2	1
yes	D	WW	6	5	3	I believe there needs to be more research before genetically modifying cows we consume. I don't have a problem with it as long as there proves to be no long term effects and is safe for both cattle and humans. I also would want the practices used to be ethical and done with respect to peoples different religious beliefs.	6	5	5	2	5	2	1	2	4	2	2	1	3	4	2	2	4	4	2	4	2	2	4	4	4	2	5	5	4	5	4	2	5	33	2	4	4	1	1	4	6	2	1
yes	D	WW	4	3	3		5	4	5	2	5	2	3	2	5	2	5	2	5	2	4	1	2	4	4	4	1	4	5	2	4	1	2	4	2	4	2	2	5	24	2	2	5	1	2	0	6	3	1
yes	D	WW	7	7	7	It helps reduce the risk to farm workers and also to the cattle themselves. Reducing the chance of disease should always be considered a good thing.	7	7	7	2	5	2	3	2	4	2	5	2	2	4	2	1	3	3	2	5	2	2	2	2	4	2	4	4	2	5	2	4	4	42	1	1	5	1	2	0	6	2	1
yes	D	WW	7	2	6	good	6	5	6	1	3	1	3	2	3	1	3	2	3	5	1	1	1	5	5	1	1	5	5	5	1	1	1	5	5	1	1	5	5	30	2	5	8	1	1	1	7	2	1
yes	D	WW	3	5	4	I'm afraid that modifying food will be very unhealthy for the people who consume it.	4	5	5	2	2	1	3	2	1	1	2	2	1	5	5	5	5	5	5	5	3	5	5	3	2	2	2	4	3	2	3	4	4	27	2	2	5	1	2	0	2	2	1
yes	D	WW	7	7	7	Im a supporter of genetic modification in general. Science isnt something we shouldnt fear so much.	7	6	7	2	5	2	4	2	4	2	5	2	2	4	3	3	3	4	4	4	2	4	4	3	2	2	2	4	2	2	3	3	3	33	1	1	2	1	2	1	1	2	1
yes	D	WW	4	4	4	It have both pros and cons. I need more research for to decide if it's good or bad.	6	6	6	2	3	1	3	2	2	2	4	2	2	5	3	2	3	4	4	4	3	5	3	2	3	1	2	3	3	3	3	3	3	41	2	4	4	1	1	2	3	2	1
yes	D	WW	5	3	5	I am generally in favor of genetically modifying agriculture products to improve productivity and quality or to expand the food supply for impoverished areas. However in this case there was not enough information about the potential risks about modifying cattle to be disease resistant to be completely in favor of this suggestion. If we know through extensive research and testing that these change…	5	4	5	2	5	2	1	2	1	2	1	2	3	1	2	1	1	2	1	2	3	1	4	1	2	2	2	2	1	4	3	2	3	66	1	7	6	1	1	0	6	3	1
yes	D	WW	6	7	7	if it will help farmers to stay healthy without contracting the diseases its a good thing.	7	6	7	2	4	1	3	2	5	2	5	2	5	4	3	1	2	1	1	1	1	3	2	4	4	2	2	4	5	4	2	3	3	34	2	3	5	2	1	2	1	2	1
yes	D	WW	6	3	5	Seems like it's a dangerous thing to mess with the genetic codes of living breathing creatures...I would be very cautious to do so.	5	6	7	2	5	2	4	2	2	2	5	1	1	4	4	4	5	4	4	4	4	2	4	1	4	2	4	2	4	2	3	2	4	36	2	5	3	1	1	2	2	1	1
yes	D	WW	1	1	1	I don't believe that we should be genetically modifying anything.	1	1	1	2	5	2	5	2	5	2	5	2	5	5	5	1	5	5	5	5	5	1	5	4	2	1	1	5	2	2	1	4	1	43	2	6	3	1	1	3	5	2	1
yes	D	WW	5	7	7	There were no drawbacks mentioned.	6	5	5	2	5	2	5	2	4	2	5	2	1	2	2	2	2	2	2	2	2	2	2	2	2	2	2	4	2	2	2	2	2	35	1	2	2	1	2	0	6	2	2
yes	D	WW	6	6	6	I think genetic modification is good as long as it does not hurt the animal or the quality of its meat.	6	6	6	2	5	2	4	2	4	2	4	1	4	5	4	2	5	5	4	5	4	2	5	4	4	2	4	4	4	4	2	2	4	45	2	2	2	1	1	0	3	3	1
yes	D	WW	5	2	5	Genetic modification is dangerous in certain ways, but mostly because we don't really know what the long term affects will be.	5	5	6	2	5	2	4	2	4	2	5	1	4	2	4	3	5	5	4	3	2	5	5	3	3	3	3	3	3	3	3	4	3	34	1	2	5	1	2	2	4	2	1
yes	D	WW	7	6	6	I think it would be appropriate if done in a humane way.	6	6	5	2	5	2	5	2	5	2	5	2	4	5	5	3	5	5	4	5	3	5	5	2	4	2	3	3	1	3	2	4	4	20	1	2	4	1	2	0	2	1	1
yes	D	WW	3	3	4	I don't think we as people should be playing in genetic modification	4	5	5	2	2	2	4	2	3	2	2	1	1	4	4	2	4	5	3	5	2	4	4	2	2	1	2	4	2	3	2	2	2	31	2	2	4	1	2	0	3	2	1
yes	D	WW	4	3	3	I feel that humans should not mess with genetics. This is a field that could be very dangerous. We are intelligent creature but our foresight is not good. Things we do could have negative impact on future generations. Just because we are capable, doesn't mean we should take liberties.	5	5	5	2	5	2	5	2	5	2	4	1	4	5	4	5	5	5	4	5	3	4	5	3	2	2	3	3	2	4	3	4	3	44	2	2	6	1	1	3	1	1	1
yes	D	WW	2	2	2		4	3	4	2	1	2	1	2	1	2	1	2	1	5	4	2	5	5	4	5	3	2	5	2	2	2	4	4	3	4	3	3	4	44	2	2	3	4	2	0	1	1	2
yes	D	WW	3	3	3		3	3	3	2	4	2	4	2	4	2	3	1	3	5	4	2	4	5	4	5	3	5	3	4	2	4	3	5	4	4	3	4	2	25	2	2	5	1	2	0	2	1	1
yes	D	WW	4	4	4	I think that it would be okay to manipulate how natural things go with cows, but I also think it may have some effects. Overall, it depends on the overall process of modification and how the farmers specifically go about doing it.	5	4	4	1	4	2	3	2	4	2	4	2	4	2	3	3	3	4	4	3	2	2	3	3	4	2	3	3	4	3	4	3	3	26	1	4	2	1	2	0	4	2	1
yes	D	WW	7	7	7	Making cattle disease resistant would be a boon to public health.	7	6	6	2	5	2	5	2	5	2	5	1	5	5	4	2	2	5	4	3	2	5	4	3	3	3	3	4	3	4	4	3	3	35	1	2	2	1	2	0	3	1	1
yes	D	WW	7	7	7	The advantages outweigh the possible side effects	6	5	6	2	5	2	4	2	4	2	4	1	3	5	3	2	3	5	5	4	3	4	4	3	2	2	2	4	2	3	4	2	3	24	1	3	3	1	2	0	2	2	1
yes	D	WW	2	2	2	Selective breeding has shown more beneficial results that direct genetic modification. Also, what would a farmer have to do with the herd while the treatment was being done (generationaly)? How would they profit during the experiment?	2	2	1	2	5	2	5	2	2	2	3	1	3	5	4	4	3	5	4	3	4	4	5	3	3	2	2	4	3	4	3	4	4	38	1	1	3	6	2	0	4	1	2
yes	D	WW	1	1	1	Nature is nature as soon as we start modifying cattle it will modify food sources which will in turn modify us as humans	2	5	7	1	3	1	4	2	1	1	5	2	4	5	5	2	4	5	3	5	3	5	5	5	2	2	2	5	4	5	2	5	3	44	1	3	4	1	1	1	6	2	1
yes	D	WW	6	6	6	seems like it would be fine to me	5	6	5	2	5	2	5	2	4	2	5	1	3	1	2	1	1	5	1	2	5	1	4	2	3	2	2	4	2	3	4	2	3	30	1	6	5	1	1	0	6	2	1
yes	D	WW	5	6	6		5	5	7	1	2	2	2	2	4	2	3	2	1	1	1	1	1	5	4	4	2	2	2	2	4	1	2	4	2	4	4	2	4	28	1	4	5	4	2	0	1	3	1
yes	D	WW	6	5	6	I think its ok	4	5	6	1	2	2	5	2	4	2	5	2	2	5	4	2	4	3	2	4	2	3	4	4	4	3	3	4	4	4	4	3	4	32	2	4	5	1	1	0	2	1	1
yes	D	WW	7	3	5	I feel this way because there would be less sick days the workers would take. Plus workers knowing that the company took their health into consideration would improve worker happiness on the job.	5	6	4	2	5	2	3	2	5	1	2	1	4	4	4	3	5	5	4	4	2	5	5	4	5	2	3	4	2	3	2	5	5	31	2	5	5	6	1	1	4	2	1
yes	D	WW	6	3	6	I think genetic modification is probably a good thing to use if it can be done safely. A problem with genetic modifications could be unexpected consequences. It's important that proper testing and understanding is applied.	6	6	5	2	5	2	4	2	2	2	4	2	3	4	4	2	4	4	4	3	2	5	4	4	3	2	4	4	2	4	2	3	3	30	1	1	3	1	2	0	5	3	2
yes	D	WW	6	3	5	I would need to see more studies and the long term effects on the cattle	6	6	6	2	5	2	1	2	5	2	5	1	5	2	2	2	4	2	3	5	3	1	2	2	4	1	4	4	4	2	4	4	4	22	1	4	4	1	1	1	5	1	1
yes	D	WW	1	1	1	It's inhumane especially for the animal. It is unnatural and modified which doesn't guarantee that it's safer.	3	5	4	2	5	1	3	2	5	2	5	1	1	4	4	2	5	4	2	4	2	4	4	4	4	1	5	4	2	4	5	4	4	36	2	2	3	3	2	0	3	1	2
yes	D	WW	1	1	1	I don't think it's appropriate to genetically modify living things. I'm not opposed to genetically modified crops though.	4	1	6	2	5	2	5	1	5	2	5	2	5	4	4	2	4	4	3	5	3	5	5	4	3	2	2	4	2	4	3	4	4	35	2	5	3	1	1	0	2	1	1
yes	D	WW	5	4	4		5	4	4	1	4	2	4	2	4	1	4	1	4	3	4	3	4	3	3	2	4	3	3	2	2	4	3	3	3	4	3	2	2	28	1	3	4	1	2	0	2	2	2
yes	D	WW	6	3	5		5	6	5	2	3	2	4	2	4	1	3	2	4	4	4	2	5	5	4	4	5	4	5	2	4	2	4	5	4	4	4	5	5	31	2	4	3	1	1	2	7	1	1
yes	D	WW	6	4	5	It is a relatively new science and needs to be tested very hard before it goes public	7	6	6	2	4	2	5	2	5	1	4	1	5	1	1	5	3	4	2	3	4	2	3	2	2	2	4	3	4	4	2	3	3	33	1	4	5	1	1	2	3	2	1
yes	D	WW	7	7	7	We wouldn't have any modern crops without genetic modification - GMOs are the reason we still have a society.	7	7	7	2	5	2	5	2	5	2	5	1	5	3	2	1	4	3	4	2	2	4	2	3	4	2	4	3	2	4	2	4	3	22	2	6	5	1	2	0	1	2	2
yes	D	WW	7	7	7	If the cows carry the disease then people who it the beef could also get it not just the workers.	7	7	7	2	5	2	3	2	4	2	5	1	2	5	1	1	5	5	2	4	4	1	2	5	4	1	3	5	5	4	5	5	5	32	2	5	3	1	1	3	4	2	1
yes	D	WW	5	3	5	if it doesn't hurt consumers or the animal then i may support it	5	5	5	2	5	1	4	2	4	2	4	1	4	5	5	4	5	5	5	5	5	4	5	4	5	3	5	4	4	5	5	4	4	32	2	5	5	1	1	1	4	2	1
yes	D	WW	4	1	2	from what I know GMO products are causing problems than solving.	3	3	4	2	5	2	4	2	4	2	5	2	3	5	4	2	4	4	4	4	2	2	4	4	2	1	2	2	2	4	2	2	2	69	2	3	2	1	2	0	5	3	1
yes	D	WW	1	1	1	We shouldn't be eating cattle in the first place. I don't care if the farm workers get sick and die.	1	3	5	2	5	2	5	2	5	2	5	1	5	5	5	5	5	5	4	5	5	5	5	4	2	1	2	4	1	5	4	2	4	22	1	4	5	1	2	0	2	2	2
yes	D	WW	3	2	3	I don't like the thought of genetic modification in any way shape or form. Nature has chosen this organism to be as it is.	5	5	5	2	2	2	5	2	5	2	4	1	2	2	3	2	3	4	4	4	2	4	2	2	4	2	4	4	4	3	3	3	2	30	2	5	5	1	1	2	5	2	1
yes	D	WW	1	1	1	Selective breeding cattle for disease resistance (or to enhance any other desired trait) is fine. Genetically modifying any animal is entirely inappropriate. I also feel that way regarding genetic modifications to plants.	1	1	1	2	5	2	4	2	3	1	2	1	4	4	2	3	5	5	5	5	3	5	5	3	2	2	4	5	4	4	3	4	4	52	1	1	5	1	2	0	2	2	1
yes	D	WW	2	1	3	I think genetic modification is an awful method and I am not comfortable with the possible side effects that could occur from this method that we are not even knowledgeable of at this time.	3	3	2	2	5	1	3	2	3	2	4	2	3	2	3	2	2	5	3	2	2	2	2	1	2	1	4	5	1	1	2	1	1	43	1	7	6	2	1	1	3	2	1
yes	D	WW	1	1	1	I do not agree with genetic modification and I am also vegan and of the opinion we shouldn't be raising living things to kill and consume them anyway.	1	1	1	2	5	1	4	2	2	1	5	2	2	5	5	5	5	5	5	5	5	5	5	5	2	2	3	4	3	4	2	4	4	29	2	2	3	4	1	4	2	3	1
yes	D	WW	7	7	7	Any genetic modification of a food source that improves public safety is acceptable.	7	6	5	2	5	2	5	2	5	2	5	1	5	5	4	4	4	5	5	4	5	5	5	3	3	1	1	3	1	1	1	2	3	50	2	1	6	1	2	1	7	3	1
yes	D	WW	7	7	7	This would be great not only for the farm workers as mentioned, but it would reduce the amount of antibiotics used in agriculture which would help prevent the rising occurrence of multi-antibiotic resistant strains of many bacteria.	7	6	6	1	5	2	5	2	5	2	5	1	5	4	1	1	1	4	1	1	1	1	3	2	2	1	2	4	2	2	2	3	4	32	1	3	6	1	2	0	2	1	2
yes	D	none	4	4	4	I would need more information abut how it would be done to form an opinion.	5	5	5	2	4	2	3	2	3	2	4	2	2	5	4	4	4	5	4	5	5	4	5	4	4	2	4	4	4	4	4	4	4	33	2	2	2	1	2	1	2	1	1
yes	D	none	2	1	2	If cattle are kept in healthy conditions, there would be no need for genetic modification for disease resistance, If they are carefully bred, raised, and taken care of, diseases would be infrequent.	2	2	4	2	5	2	4	2	3	2	4	2	4	5	2	2	3	4	4	4	3	4	3	2	2	1	2	3	3	2	3	2	3	36	2	1	4	1	1	0	4	1	1
yes	D	none	6	5	6	I think it would be great for cattle to be disease resistant. The only problem I could see would be eating meat that has strange hormones or chemicals in it.	7	5	7	2	5	2	4	2	4	2	5	1	3	5	4	2	4	4	4	4	2	4	4	4	2	1	2	5	2	4	2	4	2	38	2	4	5	1	1	3	2	3	1
yes	D	none	4	2	3	I personally don't know how safe it would be to genetically modify an animal. There has to be some cost. For example, corn, wheat, most grains today have been modified in some way which I feel has led to more food allergies/intolerance of those foods.	1	4	3	2	5	2	3	2	5	2	3	2	1	2	2	1	2	3	2	2	3	2	3	1	2	1	2	4	2	3	3	3	2	21	2	4	5	4	2	0	3	1	2
yes	D	none	6	7	6	If it means making cattle more safe for consumption by human beings, I am by all means for it.	7	7	7	2	4	1	1	1	1	2	1	2	4	4	2	2	4	4	4	4	2	4	4	4	2	2	4	4	4	4	2	2	4	43	2	4	3	2	1	2	2	2	2
yes	D	none	7	7	7	It would cut down on the number of antibiotics that we need to use substancially and there's been nothing to ever show GMOs have any kind of negatives.	7	5	7	1	4	2	5	2	5	2	5	2	4	5	1	1	2	4	5	5	2	2	1	4	1	1	4	5	5	4	2	1	5	28	1	5	2	1	2	0	3	1	2
yes	D	none	7	7	7	I don't see any negative benefits from making them disease resistant, it would improve stock quanity and quality.	6	6	7	2	5	2	4	2	5	2	5	1	2	5	3	3	4	5	4	5	1	5	4	2	2	2	2	4	2	4	3	4	4	25	2	6	4	1	2	0	2	2	1
yes	D	none	3	3	3	Overall my feeling towards genetically modifying animals/foods is not positive. Although the animals would be disease resistant, how do we know there won't be negative side effects? I think natural selection is also important.	4	4	6	2	5	2	4	2	5	2	5	2	4	4	3	1	4	4	4	4	2	4	4	4	4	2	3	4	3	4	2	3	4	26	2	4	6	1	2	0	5	2	1
yes	D	none	6	5	6	I don't feel strongly about it. I like to use science for good. I'm not entirely sure of the drawbacks. I don't believe anything is UNATURAL. I think humans should be genetically modified to be more capable.	6	4	6	2	5	2	4	2	5	2	5	1	1	4	3	3	4	4	4	4	3	4	3	2	3	2	3	2	3	3	3	3	3	26	1	3	3	6	2	0	2	3	2
yes	D	none	2	2	2	There is not enough evidence to show the potential harm of genetic modification.	4	2	4	2	5	2	2	2	5	2	2	2	2	4	3	2	4	4	4	5	2	4	4	2	3	1	4	2	2	4	2	2	3	60	2	6	5	1	2	0	2	2	1
yes	D	none	4	1	1	im a vegan and i dont eat anything that is genetically modified	4	3	6	2	5	2	3	2	1	1	5	2	5	5	5	5	5	5	5	5	2	1	5	3	1	4	1	4	4	5	2	3	2	52	2	1	3	1	2	1	2	1	2
yes	D	none	6	6	6	I think the benefits outweigh the risks.	6	4	7	2	5	2	5	2	4	2	5	1	3	4	3	2	4	5	4	3	2	4	3	3	3	1	2	3	2	2	3	4	4	49	1	1	2	1	2	0	2	2	1
yes	D	none	6	6	6	N/A	6	6	7	2	5	2	4	2	5	2	5	1	2	1	1	1	1	2	1	2	1	1	1	2	4	1	1	4	2	4	2	1	4	40	1	2	5	1	2	0	6	1	1
yes	D	none	6	5	6	By having genetically modified cattle so that they are more resistant to disease is better because it would cut down on cattle loss for the ranchers and would help increase food production.	6	5	7	2	5	2	4	2	5	2	4	2	2	5	5	2	5	5	4	4	4	5	5	4	5	1	4	4	2	2	2	4	4	49	1	1	2	4	2	0	4	1	2
yes	D	none	7	6	5	NA	7	6	7	2	4	2	1	2	1	2	1	2	1	4	5	1	3	4	4	2	2	4	5	4	4	2	4	3	3	3	2	4	4	23	1	4	3	1	2	1	2	1	1
yes	D	none	7	7	7	I have no problem with gene modification for the betterment of society. Using it on domesticated animals is proper application. It's when it's done on humans where I draw the line. As we are sentient beings, humans using genetic modification on ourselves would invariably lead to - at the very least - passive eugenics.	6	6	7	2	5	2	4	2	2	2	5	2	4	5	2	1	3	5	4	5	1	5	5	4	2	1	3	4	3	5	2	4	4	42	1	2	4	1	2	0	4	1	1
yes	D	none	2	2	2	they were made they were made for a reason if they were fed properly as intended they wouldn't get sick to begin with.	3	3	3	2	5	2	5	2	5	1	4	1	4	5	3	3	4	4	4	5	2	3	4	3	2	1	2	3	4	3	2	3	3	33	2	4	2	1	1	3	5	1	1
yes	D	none	3	5	5	It would depend on what the modifications are and what the side effects are	5	4	6	2	5	2	4	2	4	2	4	2	4	4	3	2	2	4	4	4	2	3	4	4	2	2	2	4	4	4	2	3	3	44	1	4	6	3	1	0	4	2	2
yes	D	none	5	6	6	As a medical scientist myself (ironically that this survey came up forme) I'm very pro the use of CRISPR, and while its still in its infancy in terms of legality and morality i think its pretty much the same as accepting gmo & other genetically modified foods (including animals) I know people's opinions of genetically modifying things can swing between plans & animals but there's an argument to b…	4	5	6	2	5	2	5	2	5	2	5	1	4	4	2	2	4	5	4	4	5	2	4	1	5	2	2	4	2	2	2	4	4	27	2	3	4	6	2	0	2	2	1
yes	D	none	7	7	7	Beef is a great way to feed the world.	7	5	7	2	5	2	5	2	5	2	5	2	5	2	1	1	4	1	1	1	2	1	1	4	2	2	4	2	4	2	2	2	2	60	1	4	3	1	1	0	3	2	1
yes	D	none	5	7	3	is good	7	7	6	1	4	1	5	2	4	1	3	1	5	4	2	1	1	5	4	2	1	3	5	4	3	2	3	4	3	1	1	4	4	30	2	6	8	1	1	1	6	2	1
yes	D	none	1	3	2	I don't think it is a good idea to genetically modify cattle. We don't know what that will cause for side effects for humans or the cattle in the long term.	3	2	5	2	5	2	4	2	5	1	3	1	2	5	3	2	5	5	4	5	5	2	2	4	4	1	4	4	4	5	2	4	4	34	2	4	2	1	2	0	3	3	1
yes	D	none	3	3	3	I'm trying to accept genetic modification for plants/crops, but I draw the line at animals.	3	3	5	2	5	2	3	2	4	2	2	2	2	4	4	3	4	4	4	4	4	3	4	2	3	2	3	2	2	3	3	2	4	53	1	2	5	1	2	0	3	2	2
yes	D	none	6	6	2	It seems like a good thing.	6	3	6	2	2	2	4	1	1	2	1	2	1	2	4	2	4	3	2	4	2	2	3	4	2	2	3	4	2	4	2	2	2	26	1	5	4	1	2	1	3	1	1
yes	D	none	1	1	1	It is as a result of GMOs that crops are less diversified and able to withstand natural disasters. This has also been linked to the rise in gluten-intolerant individuals. I believe we should not genetically modify living animals.	2	2	3	1	2	2	5	2	5	2	5	2	2	2	4	2	5	5	5	5	2	5	5	2	4	2	2	4	3	4	2	4	4	27	2	3	6	1	2	0	2	2	2
yes	D	none	2	2	4	I just don't think it's a good idea to screw with nature.	6	5	6	2	5	2	4	2	4	2	3	2	3	3	4	2	4	4	3	4	2	2	4	4	4	2	4	4	4	4	2	4	4	36	2	2	3	1	1	2	5	2	1
yes	D	none	1	1	1	Genetic modifications should not be done because they have long lasting effects. Lik with if the modified genes mutate after 50 years	3	5	6	2	5	2	5	2	5	1	4	1	3	4	3	2	4	5	3	3	1	2	3	2	2	1	1	4	1	2	1	3	3	35	1	2	4	2	2	2	3	1	1
yes	D	none	6	6	6	This kind of modification would serve the greater good. It would keep livestock healthier and reduce the risk of an outbreak that could affect supplies and prices.	5	5	7	2	5	2	4	2	5	2	4	2	4	4	4	2	4	5	4	4	3	3	4	2	4	1	2	4	3	3	4	3	4	49	1	4	5	4	2	0	5	2	1
yes	D	none	6	6	3	I think it could be a good thing as it will allow food to be produced more cheaply. This would allow people with low income the opportunity to buy more food and get more meat in their diet.	3	4	6	2	5	2	4	2	2	2	2	1	5	2	2	2	1	2	2	2	1	2	2	2	2	3	2	3	1	4	2	2	3	19	1	6	3	1	2	0	6	3	2
yes	D	none	3	4	2	I am leery of altering what mother nature has created.	6	5	5	1	5	1	1	2	4	1	3	1	3	5	5	4	5	5	5	5	4	5	5	5	2	2	2	5	4	3	1	2	3	41	2	2	6	1	2	1	2	3	1
yes	D	none	5	3	5	I feel that if GMO can be used for good then it might not be so bad.	5	5	4	2	4	2	3	2	3	1	3	1	3	4	3	3	4	4	4	4	4	4	4	4	4	2	3	4	2	3	2	3	3	26	1	4	2	2	2	1	3	2	1
yes	D	none	3	3	5	I think we are not god, thus we should not modify what the animal was made, but at the same time, I cant say my opinion is the same as the majority of people, and I feel that they majority would be for genetic modification because it seems to be a lot easier and convenient.	6	5	5	2	4	2	3	1	2	1	5	1	4	2	4	3	5	4	4	4	2	3	4	1	2	2	1	1	1	5	4	2	2	31	1	1	3	4	2	1	2	1	1
yes	D	none	1	1	1	As a christian I think genetically modifying any living organism is wrong. God created them just how he wanted and we shouldn't be changing that.	4	5	5	2	1	2	2	2	1	2	4	2	2	5	2	1	4	3	5	5	2	5	5	2	2	2	4	4	2	4	2	2	4	47	2	4	5	1	2	1	7	2	1
yes	D	none	3	5	3		3	3	4	1	4	2	4	1	3	2	3	2	5	4	3	2	4	3	3	4	2	4	3	3	3	2	3	5	5	4	4	3	3	31	2	1	3	1	1	0	2	3	1
yes	D	none	4	3	5	I think it could do a lot of good and feed a lot of people.	3	5	5	1	4	2	2	1	3	2	4	2	2	4	2	2	4	2	2	4	4	2	4	3	2	2	5	2	2	4	3	4	2	33	1	2	5	1	2	0	2	1	1
yes	D	none	7	7	7	It would eliminate the risk of tainted meat.	7	7	7	2	5	2	5	2	5	2	5	1	3	5	4	3	5	5	4	5	3	4	5	5	3	2	4	5	2	4	4	2	4	26	1	2	2	1	2	0	5	2	1
yes	D	none	4	4	4		6	6	6	2	5	2	4	2	5	2	4	2	4	5	2	1	5	5	3	5	2	5	4	2	2	1	5	5	2	5	2	4	4	51	2	4	6	1	1	0	5	2	1
yes	D	none	2	1	2	I do not think we should be genetically modifying plants and especially animals! This is just ridiculous.	2	2	3	2	4	2	4	2	4	2	4	1	4	4	4	2	2	4	4	4	4	3	3	2	4	2	2	4	2	4	4	2	2	45	2	5	5	1	1	1	6	2	1
yes	D	none	6	7	7	If genetic modification does not harm an animal, but rather makes them disease resistant, it can only be helpful.	7	6	7	2	5	2	5	2	5	2	5	1	4	4	4	2	4	4	4	5	4	4	5	2	4	2	2	5	3	4	2	4	5	53	2	5	4	1	1	1	5	2	1
yes	D	none	6	1	7	I see no reason to feel any other way but positive about GM at this moment.	7	6	7	2	5	2	5	2	5	2	5	1	1	4	3	2	3	4	3	3	2	4	3	3	3	2	3	4	3	3	3	3	3	37	1	1	3	1	2	0	2	2	2
yes	D	none	7	7	7	I think that the applications of GM are good, the companies that do it, often not so much	6	7	7	2	5	2	5	2	5	2	5	1	2	2	1	1	1	3	1	2	1	4	1	3	2	2	3	3	4	4	2	3	3	32	2	1	2	1	2	0	1	1	2
yes	D	none	4	3	5	I think in some ways it could be beneficial because of diseases, but on the other hand, I'm very loving to animals, so I don't agree with testing any type of chemical on them.	3	4	4	2	3	2	2	2	4	2	5	1	2	5	5	4	5	4	5	4	5	4	4	1	4	2	4	2	4	4	3	2	5	24	2	3	5	1	2	0	2	1	1
yes	D	none	5	4	4	I'm not sure how I feel about this.	3	4	6	1	3	1	3	2	4	2	3	2	2	5	2	2	4	5	5	4	2	4	4	5	2	1	4	4	3	4	2	2	4	54	2	1	3	1	2	0	2	2	1
yes	D	none	7	7	7	It would improve the lives of cattle. I have no concerns with GMOs. If I could have the decision for myself to be improved and resistant to harmful things, I would do so.	7	6	6	2	5	2	5	2	5	2	5	2	1	3	4	1	5	5	1	5	2	3	3	2	4	1	4	5	1	3	2	3	4	29	1	2	5	4	2	0	2	1	2
yes	D	none	5	6	6	The benefits and negatives would have to be laid out in front of me by an expert.	1	5	6	1	1	2	1	2	1	2	4	2	1	5	5	3	5	5	5	5	3	5	4	3	5	2	2	5	4	5	5	4	4	27	1	2	3	1	1	1	2	2	1
yes	D	none	6	5	5	I think genetic modification is the future. There are ethical concerns but that shouldn't completely stop us from progressing.	5	4	5	2	5	2	4	2	4	2	4	1	2	5	3	4	4	5	4	5	2	4	4	4	3	2	4	4	3	4	4	3	4	32	1	3	6	3	1	0	3	2	2
yes	D	none	6	3	5		5	5	5	2	3	2	5	2	4	1	4	1	4	3	4	3	4	2	3	3	3	2	2	2	4	4	4	3	2	2	4	2	2	27	1	3	4	1	2	0	2	2	2
yes	D	none	7	7	7		4	6	7	2	5	2	3	2	4	2	5	2	5	5	2	1	4	5	2	4	1	4	2	2	3	2	2	3	2	4	2	3	3	39	2	6	5	1	1	2	1	2	1
yes	D	none	6	5	6	As long as it does not hurt the animal then I am for this	7	6	5	1	3	2	2	2	4	2	5	2	2	5	3	4	5	5	5	5	2	2	3	4	4	4	4	5	4	5	2	4	5	40	1	5	5	1	1	1	5	2	1
yes	D	none	1	1	1	Things should be left the way they naturally are.	1	2	2	2	5	2	3	2	3	1	5	2	2	5	5	2	4	5	4	5	2	5	5	2	3	1	3	4	2	4	1	3	4	35	2	1	2	1	2	1	6	1	2
yes	D	none	3	4	3	I'm not completely sure, but I would think making them immune to diseases would open up other unforseen problems. It sounds good, maybe there are alternative methods. Possibly improving their well being, health, living conditions would lead them to healthier animals.	5	4	7	2	5	2	4	2	4	2	2	2	3	4	3	2	4	4	4	4	4	4	3	3	4	2	4	4	2	4	2	5	4	34	1	6	3	1	1	0	5	2	2
yes	D	none	1	2	1	I don't like the idea of tampering with nature, or our food supply.	4	3	3	2	5	2	4	2	3	2	5	1	3	4	3	3	3	4	4	4	3	3	4	3	3	2	2	4	3	4	2	3	4	45	2	5	5	1	1	2	4	2	1
yes	D	none	5	5	4	Because I don't know the consequences.	6	5	4	2	1	1	3	2	1	2	1	2	1	1	5	5	5	5	1	5	5	5	5	4	4	2	3	4	2	5	4	2	5	29	1	1	3	4	1	1	1	1	1
yes	D	none	3	2	3	I think this goes down a slippery slope. We do not want to alter the genes of every living thing we encounter. It is very difficult to predict the ultimate outcome. Also, how else would the cow be changed? How would the milk be changed?	4	2	5	1	4	2	4	2	4	2	4	2	2	4	2	2	4	5	2	5	2	5	5	2	1	1	1	2	1	4	2	2	2	71	2	4	7	1	2	0	4	2	1
yes	D	none	1	1	1	I don't like the use of GMO's in anything I eat.	1	1	3	2	5	1	4	2	5	1	4	2	1	2	2	1	2	4	4	4	2	2	2	2	2	2	2	5	3	4	5	2	2	43	1	1	5	1	2	0	6	1	2
yes	D	none	4	4	4	I am very conflicted about genetic modification. On the one hand, it seems like a good idea to have livestock be resistant to disease, but I am also wary of eating genetically modified foods.	5	5	5	2	5	2	3	2	4	2	3	1	4	5	3	2	4	4	5	3	4	5	4	4	3	2	3	4	4	3	4	3	4	31	2	2	5	1	2	0	1	3	1
yes	D	none	1	1	1	Genetic modification isn't natural and who knows of the consequences that might arise from eating GMO foods. I usually buy organic products over GMO because organic is much more healthier for the human body than gene-altered products.	1	1	5	2	1	2	2	2	1	2	4	2	1	4	4	1	1	2	1	1	2	1	5	5	2	1	1	1	1	2	2	1	4	27	1	1	2	4	2	0	2	2	2
yes	D	none	4	4	5		4	4	5	1	4	1	3	2	3	2	3	2	3	3	3	3	2	2	3	3	2	3	2	2	3	3	3	3	3	3	4	3	3	27	1	3	4	1	2	0	2	2	2
yes	D	none	2	2	2	While genetically modifying plants is something I'm okay with, I don't feel it would be acceptable to do so with animals.	5	5	7	2	5	2	4	2	3	2	4	1	3	4	4	2	4	5	4	4	2	4	5	2	2	1	2	4	4	4	2	2	2	36	1	4	3	1	1	1	4	1	2
yes	D	none	7	6	6	I generally think it's a good idea. Obviously the less cattle get sick, the more efficient we are at food production. My only concern is not knowing if this will have any effect on us.	7	7	7	2	5	2	5	2	5	2	4	1	5	2	4	2	5	5	4	5	2	4	4	1	2	1	2	2	2	2	2	2	2	34	2	4	5	2	2	0	1	1	1
yes	D	none	6	5	5	I think overall its a good thing although a bit unnatural.	6	4	7	2	5	2	5	2	5	2	5	2	3	2	1	1	2	5	2	3	2	1	1	1	3	1	2	4	3	4	3	3	3	32	1	5	5	1	2	1	4	2	1
yes	D	none	7	7	7	A healthy cow means the food is safe.	7	7	7	2	5	2	3	2	1	2	4	2	5	5	5	3	5	5	4	5	5	5	4	2	3	1	2	2	1	2	2	2	4	25	1	3	5	1	2	0	3	2	2
yes	D	none	7	7	7	I think it's good. If anything bad happens, it will mostly likely only kill the scientists working in the lab and end there.	7	7	7	2	5	2	5	2	4	2	5	1	1	5	4	5	5	5	4	5	3	3	5	3	2	2	2	4	3	2	2	3	3	40	1	1	3	1	2	0	2	2	1
yes	D	none	6	7	7	Genetic modification is fine with me as long as there are no side effects. People are too uptight about their food nowadays. It makes no sense. Who wants diseased cattle? If the genetic modification makes my steaks and hamburgers cheaper and better tasting, I am all for it.	7	6	7	2	5	2	5	2	5	2	5	2	1	4	2	1	4	5	2	4	2	3	2	3	4	2	4	5	2	4	2	3	4	34	1	4	6	1	1	2	2	2	1
yes	D	none	5	4	5	Genetic modification is a very broad and general term. Technically what Mendel Gregor did with plants and flowers could be considered genetic modification. So I don't really see a problem with it.	5	4	5	2	3	2	5	2	5	2	5	2	2	1	3	1	2	3	1	2	2	3	2	3	3	2	2	4	2	3	2	2	3	32	1	6	5	3	1	0	5	2	2
yes	D	none	6	5	6	Genetic modification may have some very beneficial applications when it comes to disease control	6	6	6	2	5	2	5	2	5	2	5	2	5	5	4	2	4	5	4	4	2	4	4	2	2	2	2	4	4	2	2	4	4	45	1	2	3	1	2	0	5	3	1
yes	D	none	5	5	5	I am almost indifferent but think it could be a good thing.	4	5	5	2	5	2	5	2	5	2	5	1	5	5	2	1	2	4	5	4	2	4	4	5	1	1	2	3	2	2	1	5	4	28	1	4	8	1	1	1	6	1	1
yes	D	none	7	7	7	I have a Master's of Science in Biology, so I am very confident in the safety of such advances.	7	6	7	2	5	2	5	2	5	2	5	1	5	5	5	4	5	5	4	5	4	5	5	1	2	1	1	5	2	2	2	2	4	33	2	4	6	1	1	1	1	2	1
yes	D	none	1	1	1	I do not believe that cattle should be genetically modified for any reason.	5	1	7	1	4	2	5	2	5	2	5	1	5	5	5	4	5	5	2	5	5	1	5	4	4	1	5	5	4	2	4	3	5	29	2	3	5	1	2	1	4	1	1
yes	D	none	4	3	5	I would be concerned it might cause different problems. Certain traits can already be increased though selective breeding.	4	2	3	2	5	2	5	2	1	2	5	2	1	5	3	1	3	5	3	3	2	2	5	3	3	1	1	4	1	3	3	2	3	46	2	1	6	1	2	0	2	2	2
yes	D	none	7	7	7	I think if it betters human kinds existence that its perfectly acceptable	7	7	7	2	4	2	3	2	2	2	3	2	3	2	2	2	2	3	2	2	2	2	2	1	4	1	2	2	2	2	3	2	3	40	1	4	2	1	1	4	6	2	2
yes	D	none	5	6	6	i think alot of the negative views towards genetic engineering can be directly attributed to ignorance. people are scared of things they dont understand	7	7	7	2	5	2	5	2	5	2	5	2	1	4	3	2	4	3	2	3	2	2	2	4	4	2	2	4	2	4	2	4	4	35	1	4	3	1	2	1	6	3	1
yes	D	none	3	2	5	I think if done sparingly so that diseases don't develop immunity then it's fine.	5	1	7	2	3	2	5	2	4	2	5	2	4	5	5	1	4	5	4	2	2	5	5	3	4	5	2	4	2	4	4	1	4	21	1	1	3	1	2	0	2	3	1
yes	D	none	4	4	4	I don't think it would be any safer to make it genetically free without some type of other risk associated with the method of altering DNA.	3	4	4	2	3	1	3	2	3	2	3	2	3	1	1	1	5	3	3	5	2	1	3	4	1	1	3	3	4	5	1	1	3	29	2	3	2	1	2	1	7	3	1
yes	D	none	6	6	6	If it was adequately tested for negative consequences, I support increasing the health of cattle and lowering costs via genetic modification.	7	6	7	2	5	2	5	2	4	2	5	2	1	2	2	1	2	2	3	3	3	4	2	2	2	2	2	4	3	3	3	3	2	40	1	1	2	1	2	0	6	2	2
yes	D	none	1	1	1	We shouldn't be eating other animals anyway, but to alter their genes to make them more palatable is even worse. Humans are not on earth to devour and destroy all other living creatures. Or to change them. Let a cow simply be a cow. And a chicken just be a chicken.	1	4	7	2	3	2	5	2	4	2	5	2	3	5	5	5	5	5	5	5	5	5	5	2	2	2	1	2	2	1	2	2	2	67	2	4	5	1	2	0	3	1	1
yes	D	none	4	3	4	I do not have enough information to be sure of this subject so I try to be skeptical but open minded. Changing genes through breeding is one thing, Crispr is something far different.	6	3	7	1	5	2	4	2	4	2	1	1	2	1	2	1	2	3	1	4	1	2	2	4	3	2	2	4	2	4	3	3	4	27	1	3	3	1	2	0	7	3	2
yes	D	none	5	5	5	I am on the fence when it come to genetic modification. Great cattle with no disease to pass on to us when we eat them. But on the flip side I don't want the world to be perfect. Nature made cows the way they are and why do we need to mess with that? I don't know. It might be good in the long run but I don't want to mess with fate either.	6	6	7	2	5	2	4	1	3	2	5	1	2	5	5	2	4	3	5	5	4	4	5	3	4	2	4	4	4	4	4	4	5	35	2	4	4	1	1	2	3	2	1
yes	D	none	5	5	5	I don't think genetic modification is the boogey-man that many people make it out to be.	5	3	6	2	5	2	4	2	5	2	5	1	3	3	4	4	5	5	2	5	3	3	4	1	2	1	2	3	2	4	2	2	3	36	1	3	6	1	2	0	1	1	2
yes	D	none	6	2	6	I think it would be fine as long as it didn't hurt humans and or cattle	7	4	7	2	5	2	3	2	5	2	3	2	4	1	4	5	5	4	5	5	2	5	4	2	4	1	2	4	4	4	1	1	4	26	2	2	3	1	2	1	5	1	1
yes	D	none	5	4	5	N/A	5	6	7	2	5	2	5	2	3	2	4	2	2	2	3	1	4	4	2	3	1	4	3	2	2	2	2	4	1	2	3	2	3	29	1	4	5	1	1	0	4	2	2
yes	D	none	5	4	4	That's just how I feel	4	5	4	1	3	1	3	1	3	1	3	2	3	2	3	2	3	4	3	2	3	3	3	3	2	3	3	2	3	3	3	4	3	29	1	4	4	1	2	0	4	2	2
yes	D	none	1	1	1	Let nature takes its course don't fuck with it	1	1	1	1	1	1	4	2	1	1	4	2	5	5	3	1	5	5	2	5	2	4	5	2	3	1	2	5	1	2	1	4	3	34	1	6	3	3	1	1	2	2	1
yes	D	none	2	1	1	I think sometimes with company bottom-line pressure, a corporation cuts corners on safety for the public. In this instance, I think that could result in cattle that could possibly cause health problems when consumed. For this reason, my gut response is negative towards genetically-engineered cattle breeds.	4	2	5	2	5	2	5	2	2	1	3	2	2	2	4	1	4	5	2	5	4	1	5	3	4	2	4	5	2	5	3	2	4	53	1	1	5	4	2	1	3	2	1
yes	D	none	4	2	3	I think that genetic modification of animals is wrong. These animals will be passing on genetic information to their children that was not naturally developed. We don't know what the long term dangers of this practice might be.	5	2	6	2	2	2	5	2	5	2	5	2	4	5	4	3	4	5	3	5	4	5	4	5	2	2	2	4	4	5	3	4	3	45	2	5	5	1	1	2	3	2	2
yes	D	none	5	3	6	I feel as if it is already being done but a little hard to accept. All in all, I am okay with it due to the fact that it produces a better ecosystem	6	6	7	2	5	2	5	2	4	2	4	1	2	5	3	2	2	4	4	3	3	3	3	2	1	2	1	2	3	2	2	2	2	22	1	4	3	2	2	0	4	2	2
yes	D	none	5	3	5		6	6	6	2	4	2	1	2	1	2	2	2	1	4	5	2	4	4	2	4	4	4	4	4	2	2	4	4	2	4	4	4	2	32	2	3	2	1	1	2	5	2	1
yes	D	none	2	6	2	I don't agree with it	4	3	5	2	1	2	2	2	2	2	5	2	2	2	5	2	4	4	3	4	3	4	4	2	4	1	3	4	2	4	3	3	4	37	2	3	5	1	2	0	2	2	2
yes	D	none	5	5	5	I think it is a good idea, but I am concerned about how safe it is in the long term.	5	7	7	2	5	2	5	2	5	2	4	1	1	5	4	1	5	5	4	5	4	5	5	3	4	1	2	4	4	4	3	4	4	42	2	5	5	1	2	0	1	1	1
yes	D	none	4	3	4	It's not right to do it. It could harm the animal.	3	4	5	2	3	2	4	2	4	2	5	2	3	5	4	4	5	5	4	5	5	5	5	2	4	2	5	4	2	5	4	4	3	55	2	4	3	1	1	1	4	3	1
yes	D	none	7	7	7	There is much benefit to modifying organisms to improve them....with care.	6	6	6	2	5	2	5	2	5	2	5	1	5	2	2	2	2	3	4	2	3	2	2	2	2	2	4	3	2	2	3	2	2	60	1	4	6	1	2	0	2	3	2
yes	D	none	4	3	4	i'm torn. it's weird yet possibly efficient	3	4	6	2	5	2	5	2	5	2	4	1	3	3	4	2	4	5	5	3	4	2	5	2	2	2	2	3	2	2	2	2	3	32	2	2	5	1	2	0	6	3	1
yes	D	none	7	7	7	It would help farmers be more more productive and provide higher quality food.	7	7	7	2	5	2	5	2	5	2	5	1	5	5	2	2	2	2	2	2	2	2	2	2	2	1	2	3	2	2	2	2	2	34	1	7	6	1	2	0	1	1	2
yes	D	none	7	7	7	I feel some forms of genetic modification are bad and could be harmful but helping them become more resistant to diseases i see as a good thing. Not only would it make them safer to eat as a food source but possibly help them in their everyday lives having a better chance of not getting a serious disease.	7	7	5	2	5	2	5	2	4	2	4	2	2	5	4	4	5	5	3	5	2	3	5	4	3	2	5	5	2	4	2	3	3	30	1	4	2	1	2	0	1	2	1
yes	D	none	5	3	5	On one hand, genetic modification to reduce disease in cows would be a good thing because then humans wouldn't have to worry about the meat they're eating, farmers wouldn't really have to worry about losing cattle. On the other hand, it's almost like you're playing god and changing genetics before natural evolution.	6	6	7	2	5	2	4	2	5	2	5	1	2	5	4	2	4	5	4	5	3	4	2	2	3	1	2	4	2	3	2	4	3	31	2	5	5	1	1	2	2	2	1
yes	D	none	1	1	1	i believe foods that are genetically modified are harmful.	2	2	2	2	3	2	3	2	2	2	5	2	3	4	3	2	4	4	2	4	3	4	3	2	4	2	3	3	2	3	3	4	3	44	2	4	2	1	1	4	5	1	2
yes	D	none	7	6	7	I would rather see this than feeding these poor animals all the antibiotics they are forced to consume.	6	7	7	1	5	2	4	2	5	2	5	2	5	2	1	1	2	4	1	2	2	1	2	4	2	2	2	4	4	2	2	4	4	58	1	7	5	1	1	0	6	2	2
yes	D	none	4	3	5	Guess it can be good, but seems like long term has lots of negatives since animals/ crops become more disease resistant, so wonder if we should GMing in general.	5	4	6	2	5	2	4	2	3	2	2	2	2	3	4	2	5	4	4	4	4	3	4	2	2	1	2	2	2	3	2	2	3	31	1	3	5	1	2	0	2	1	1
yes	D	none	1	1	1	I won't buy any GMO products.	1	1	3	1	3	2	4	2	4	2	4	1	5	3	3	2	5	5	4	4	2	4	5	2	4	2	5	4	4	4	2	4	4	39	1	6	7	1	1	0	5	2	1
yes	D	none	4	4	4	I would need to research it more, and figure out the pros and cons.	5	5	5	2	5	2	3	2	1	2	5	2	2	2	2	2	2	4	3	5	2	5	2	2	2	1	1	4	2	4	3	2	2	29	2	4	5	1	1	1	2	3	1
yes	D	three	4	4	4	Your definition of genetic modification is very vague and includes a wide range of procedures. These procedures, according to your definition, can range from the introduction of non-bovine DNA through direct genetic manipulation to traditional genetic modification through selective breeding. This wide range makes it difficult to draw specific conclusions as you have asked.	2	2	1	2	1	2	5	2	4	2	5	1	1	5	3	1	2	3	4	2	2	5	5	4	3	2	3	4	3	2	2	3	3	33	1	1	3	6	2	0	4	3	1
yes	D	three	6	2	5	While we should try to move away from cattle in general, there is nothing inherently wrong with eating DNA modified ones. I don't if we can foresee the unintended consequences to the cattle, however. Scientists would have to proceed cautiously, obviously.	6	5	6	2	5	2	5	2	5	2	5	2	5	5	2	2	4	5	2	5	2	2	4	2	2	1	2	4	2	4	2	2	4	56	1	1	4	1	2	0	1	1	1
yes	D	three	4	3	5	people are afraid of what is "unnatural" but they do not realize how this already applies to everything. I have confidence that our regulatory systems and scientific studies of these modifications will alert the populace to any serious risks and I should not be concerned.	5	5	5	2	5	2	3	2	2	2	4	1	3	4	4	3	3	3	3	2	2	2	2	4	4	4	2	3	4	3	3	2	4	32	1	3	4	1	2	0	5	2	2
yes	D	three	5	6	5	I think it's a positive thing to eliminate diseases from meat but I have a problem with genetically modified food. It doesn't seem healthy and I worry about the effect of this kind of meat to our bodies in the long run.	7	6	7	2	5	2	5	2	4	2	5	2	4	5	5	1	5	5	1	5	5	1	5	4	5	1	5	5	2	5	4	2	5	37	1	6	5	4	2	2	6	1	1
yes	D	three	5	4	6	I think it is a good practice to try to experiment ways to make our lives better.	5	4	5	2	4	1	2	1	2	1	4	2	3	5	2	2	2	2	4	3	3	4	3	2	3	2	3	3	3	2	2	4	3	28	1	2	3	1	2	0	6	2	2
yes	D	three	1	2	2	This sort of genetic modification is just asking for unexpected side effects. And they could be severe, like ending up with a disease resistant strain of something that will cause great harm.	2	1	1	2	5	2	5	2	4	2	5	1	4	4	2	1	2	5	3	2	2	4	4	2	2	1	2	4	2	2	2	2	2	65	1	4	6	1	1	1	3	2	2
yes	D	three	7	1	7	I am in favor of genetic modification, or any scientific advancement, that improves the quality of life for people. I am concerned about any health problems that some groups claim GMOs cause though. So at this point in time, I'm on the fence as to whether I would buy GMO food. I'd have to do more research about it. I'd want to be assured that it was safe before totally being onboard.	7	7	7	2	5	2	1	2	5	2	5	2	4	5	5	1	5	5	5	5	5	1	5	1	4	1	2	5	2	4	2	1	2	56	2	4	5	1	2	1	7	2	1
yes	D	three	6	7	6	Making it so cows don't get sick sounds good to me...although I don't know the drawbacks.	7	6	6	2	5	2	5	2	4	2	4	1	1	4	2	5	5	4	5	5	2	4	4	2	4	5	4	4	4	4	3	4	3	26	2	4	3	1	2	1	4	1	1
yes	D	three	6	6	6	I see no downsides to this	6	6	6	2	5	2	5	2	5	2	5	2	3	5	4	4	4	5	4	5	2	5	5	2	2	2	2	2	3	4	2	2	2	34	2	3	4	1	2	0	3	1	1
yes	D	three	4	4	4		4	4	4	2	5	2	3	2	2	2	5	1	3	3	3	3	4	3	3	4	3	3	3	2	3	3	3	4	3	3	3	3	5	22	1	5	4	2	2	0	4	2	2
yes	D	three	5	5	3	I am on the edge pertaining to genetic modification. On one side, I can see it as being very helpful in many respects. On the other side, I am concerned about the long term issues which we have a yet no real idea of.	5	6	7	2	5	2	5	2	5	2	4	2	3	5	4	1	3	5	5	4	1	5	5	4	2	1	1	5	3	2	2	2	4	57	2	1	2	1	2	0	2	1	2
yes	D	three	6	6	6	I feel it would have many benefits and likely a very small cost or risk.	6	6	7	2	5	2	4	2	4	2	1	2	1	1	2	1	3	4	4	3	2	1	2	2	2	1	2	4	4	2	2	2	4	29	1	3	5	1	2	0	5	2	1
yes	D	three	7	4	7	Antibiotic resistant bacteria are quickly becoming a real problem and genetic modification to deal with illness (instead of using mass amounts of antibiotics) could be a way to kill two birds with one stone, so to speak.	7	7	7	2	5	2	5	2	5	2	5	1	3	4	3	2	2	5	4	4	2	5	5	2	4	1	2	2	4	3	3	3	3	29	1	4	2	1	2	0	4	3	1
yes	D	three	7	7	7	I see no issue with this whatsoever. It's just a different (faster) way of than say breeding animals.	7	2	7	2	5	2	5	2	5	2	5	2	5	1	4	1	4	4	2	4	4	1	4	1	5	1	4	4	2	4	2	2	4	51	2	6	3	1	1	0	6	1	1
yes	D	three	7	7	7	I assume the bubbles indicated were very extreme but I believe genetic modifications are appropriate, healthy, normal, in cases where something can be alleviated or improved upon.	4	6	6	2	5	2	4	2	4	2	5	1	2	2	4	4	4	4	3	3	4	4	4	2	4	2	2	4	2	2	4	3	4	26	1	1	5	1	2	0	2	1	2
yes	D	three	1	1	1	I am against genetic modification and factory farming.	3	3	5	2	5	2	5	2	5	2	1	2	1	5	5	5	5	5	5	5	5	5	5	2	2	2	2	3	2	3	4	2	2	29	1	3	4	1	2	0	1	2	1
yes	D	three	7	7	7	I think alternating DNA to improve the welfare of animals and people would be a good thing. It's only bad when there are a lot of risks involved and if it can be harmful.	7	7	7	2	5	2	2	2	3	2	5	2	3	3	5	4	5	5	4	5	5	5	5	2	3	1	2	2	2	3	2	3	4	29	2	1	2	1	2	0	1	3	1
yes	D	three	6	5	6	As long as it is healthy and improve lives, I am for it.	6	6	6	2	4	2	4	1	4	1	4	1	4	4	2	2	2	2	2	3	2	3	2	4	2	2	2	3	4	4	3	2	3	43	2	4	5	2	1	2	4	2	2
yes	D	three	4	3	5	I feel like it is a grey area, it seems beneficial but it also seems wrong	4	5	5	2	4	1	3	2	2	2	3	1	2	4	4	4	4	4	4	5	3	5	4	4	4	3	4	4	4	4	3	3	4	25	2	4	3	6	2	0	3	2	1
yes	D	three	6	6	6	I don't think there is much wrong with genetic modification. I do prefer the meat packaging to disclose that it has been genetically modified, however.	3	4	6	2	5	2	5	2	2	2	4	1	3	4	2	1	2	3	3	2	3	3	2	4	2	2	4	4	4	2	3	3	3	24	1	3	3	6	2	0	4	1	2
yes	D	three	6	7	5	I think helping with disease control is great	6	6	7	2	1	1	1	2	2	2	1	1	1	5	5	3	5	5	4	4	3	5	5	4	2	2	3	5	4	2	3	4	2	27	1	7	2	1	2	0	6	2	1
yes	D	three	5	3	3	I think it's somewhat morally unethical to experiment with animals but then it's for good reasons so I'm torn	5	5	5	1	2	2	4	2	2	2	5	1	2	5	5	2	5	4	5	4	3	5	5	3	3	3	2	3	2	3	3	3	4	24	2	1	5	3	2	0	1	2	1
yes	D	three	5	3	5	Good	5	5	5	2	5	1	3	2	4	1	3	1	2	3	3	3	3	3	3	3	3	3	3	4	3	3	3	3	3	2	3	3	3	30	2	3	2	1	1	1	4	3	1
yes	D	three	1	1	1	Genetic modification goes against the natural order of the food chain and nature created by a higher power well before our modern existence.	3	5	5	2	5	1	5	2	4	1	3	1	5	5	3	1	2	3	1	1	5	3	1	3	1	1	1	1	1	1	1	4	1	40	2	1	3	2	2	0	4	1	2
yes	D	three	5	3	6	I think it can really help out others and can lead to go things	6	5	5	1	2	2	2	2	3	1	5	2	3	4	2	2	2	4	2	3	2	2	4	4	4	4	2	2	1	2	4	3	2	44	1	4	3	4	2	0	3	2	2
yes	D	three	5	4	5	With the world's population continually increasing, genetic modification to improve food yield is one way of improving an increasing the world's food supply.	5	5	7	2	5	2	4	2	5	2	5	2	1	3	2	2	4	4	2	3	2	4	3	3	2	2	4	4	2	3	2	4	3	30	1	6	6	1	1	0	4	2	1
yes	D	three	2	6	2	I don't think we ought to be "improving" God's work...	5	5	6	2	5	2	5	2	5	2	5	1	4	4	1	1	1	5	2	5	1	4	2	3	2	1	2	5	2	3	2	2	3	39	1	3	4	1	1	3	7	2	2
yes	D	three	5	5	5	I think its okay to improve the lives of the animals but I am not sure if they were altered genetically that it would be a great idea to use those animals in food production.	5	5	6	2	5	2	3	2	5	2	5	2	5	5	4	2	5	4	1	4	4	4	5	2	2	1	2	1	1	2	2	2	2	47	1	6	6	1	1	1	2	2	1
yes	D	three	5	3	4	I think it's a little tough. I think we'll be genetically modifying or growing our own food sources at some point in the future. As long as this doesn't harm the animals, then I'm kind of for it.	5	3	6	2	5	2	4	2	4	2	2	2	3	2	1	3	4	3	4	5	1	4	3	2	2	2	4	4	3	4	1	3	3	30	1	6	5	1	1	0	3	1	1
yes	D	three	6	6	6	I feel the benefits outweigh the moral implications.	6	6	6	2	5	2	4	2	3	2	4	2	1	5	3	2	5	4	5	4	2	5	4	4	4	2	4	3	4	4	2	3	4	34	2	3	5	3	2	0	5	1	2
yes	D	three	1	1	1	We do not know enough about gene manipulation at this point to know what the long-term results of such modifications will be.	1	1	1	2	5	2	5	2	4	1	4	1	5	5	5	5	5	5	5	5	5	5	5	4	2	2	2	4	3	2	2	3	3	85	2	5	6	1	2	0	1	2	1
yes	D	three	6	5	5		5	5	6	2	4	1	3	1	3	2	4	2	2	4	2	3	4	4	2	2	2	4	4	2	4	2	2	4	4	2	2	4	4	28	1	4	5	1	2	0	2	2	1
yes	D	three	5	2	6	I think making everything healthier is not a bad thing.	5	3	6	2	5	2	5	2	5	2	5	1	3	5	4	2	4	5	4	5	2	4	5	4	2	2	2	4	4	5	2	2	4	46	2	1	6	1	2	0	1	3	1
yes	D	three	6	6	5	I think if all the side effects are positive then it should be able to carried out	6	6	7	2	5	2	4	2	1	2	1	1	4	4	4	1	2	5	2	4	2	2	4	3	2	2	2	2	4	4	2	2	3	18	1	7	3	3	2	0	2	2	2
yes	D	three	2	2	2	I prefer things to be natural, especially if I am going to eat them. So I am against genetical modification of anything we eat.	2	5	5	1	3	2	4	2	4	2	3	1	2	5	5	4	5	5	5	4	5	5	5	2	1	1	1	2	2	1	2	2	2	45	2	5	5	1	1	0	3	2	2
yes	D	three	3	3	3	No	5	5	5	2	5	2	4	2	4	2	5	1	4	1	2	1	1	2	2	2	2	4	2	5	4	4	4	5	5	5	5	5	4	37	1	6	5	3	1	2	6	2	2
yes	D	three	2	2	2	No idea what that would do to humans when genetically modified beef is consumed. Not enough data.	4	4	4	2	5	1	4	1	5	1	3	2	4	5	4	3	5	4	4	5	2	3	5	1	1	1	1	1	1	1	1	2	2	33	1	1	3	1	1	1	4	2	1
yes	D	three	7	7	7	We have been genetically breeding cattle for a long time.	7	7	7	2	5	2	5	2	5	2	5	2	5	2	2	2	2	2	2	2	3	2	2	3	3	2	3	3	2	3	3	3	2	54	1	4	5	1	1	1	4	2	1
yes	D	three	7	7	7	If it helps and can provide a positive outcome, I'd say it's worth it	7	7	7	1	3	1	5	2	5	2	5	2	1	5	5	3	5	5	1	5	5	5	5	5	5	2	5	5	1	2	5	5	5	22	2	5	4	1	2	0	6	2	1
yes	D	three	5	5	5	As long as there are no risk to humans to eat the meat, I am okay with it.	5	7	7	2	4	1	3	2	3	2	5	2	5	5	5	4	5	5	5	5	4	4	5	2	4	2	2	5	4	4	4	3	5	25	2	3	3	1	2	2	1	2	1
yes	D	three	6	5	6		7	7	6	2	5	2	4	2	2	2	4	1	3	3	2	4	5	5	4	4	2	3	3	2	2	2	2	5	2	2	2	3	2	35	1	4	3	1	2	0	3	2	1
yes	D	three	7	6	6	Whatever reduces discomfort for the animals but doesn't add any.	6	4	5	2	5	2	4	2	5	2	5	2	2	5	3	2	5	5	3	3	3	3	4	3	4	1	3	5	2	2	3	3	4	42	1	2	3	2	2	0	2	2	1
yes	D	three	5	3	5	I think it is good for the benefits described earlier. I would just be a bit concerned if it does anything to us when consumed.	5	5	6	2	4	2	4	2	2	2	3	1	2	2	2	2	3	4	2	2	2	4	4	3	2	2	3	3	3	2	2	4	2	26	2	5	5	1	2	0	5	1	2
yes	D	three	6	5	5	As long as there are no unintended consequences, I would like the cows to be healthy and happy before they become dinner. Less illness for the workers would also be good. It would be even better if the large factory farms started treating their livestock more humanely.	5	6	7	2	5	2	5	2	5	2	5	1	3	5	3	2	4	4	2	5	2	5	4	4	3	1	3	3	3	4	3	2	4	54	2	1	3	1	2	0	2	1	2
yes	D	three	7	2	7	The genetic modification lists only positive benefits so it sounds like a good idea.	6	6	7	2	4	2	4	2	1	2	3	2	1	2	1	1	2	4	1	4	1	2	4	4	2	2	4	4	2	4	4	2	4	35	2	2	5	1	2	5	1	2	2
yes	D	three	6	6	6	if its whats best for everyone and everything then i dont see why not	4	5	4	2	1	1	1	2	1	2	1	1	1	3	2	2	3	3	2	4	3	3	3	3	2	2	2	3	2	3	3	3	2	21	1	3	3	2	2	1	3	2	2
yes	D	three	2	2	2	I think they are the way God intended and are healthiest that way., They get sick because we abuse them and the environment and don't take care of them the way God intended.	6	5	7	2	5	2	4	2	3	2	5	2	4	5	5	2	5	4	5	5	2	3	5	5	5	1	1	5	4	4	4	4	5	53	2	3	2	1	1	3	6	3	1
yes	D	three	3	6	6		5	7	5	2	5	2	4	1	3	1	3	2	5	5	3	2	5	5	5	5	2	5	4	2	2	1	1	2	1	2	2	5	3	33	1	4	5	1	1	1	6	2	1
yes	D	three	5	4	5	It seems to be a good idea for the health of the cow and also of the consumer.	5	5	5	2	4	1	2	1	2	2	2	2	2	4	3	2	3	4	2	2	3	4	4	4	2	2	2	3	2	2	2	4	3	51	2	4	8	2	2	0	2	1	2
yes	D	three	7	7	7	I think that it is good to get rid of all of the diseases that cattle have so that it reduces the risk that they can be passed on to humans. I think that that is a very good reason for why we should use genetic modification. It's to help others. It's for our benefit.	5	7	7	2	5	2	5	2	4	2	5	2	3	5	2	2	4	4	5	5	2	4	5	4	2	1	2	2	2	4	2	2	2	25	2	2	5	1	1	0	1	2	2
yes	D	three	5	3	3	Its something im not familiar with. I wonder the effects of any kind of modification. It may be messing wihh nature.	5	5	5	1	2	2	3	2	2	2	1	2	1	4	4	4	4	4	3	4	4	4	4	3	2	3	3	3	2	3	4	3	3	35	2	2	3	2	2	3	4	2	2
yes	D	three	6	6	6	I think it would be good, but since you're only giving me limited information and not all of the facts, I am reluctant to commit to the idea completely at this time.	6	5	6	2	4	2	5	2	5	2	5	2	3	5	3	2	5	5	4	5	3	2	5	4	4	3	4	4	2	5	3	3	4	43	1	3	4	1	1	2	3	2	2
yes	D	three	1	2	6	I suppose there could be some ways it could be acceptable, but it sounds like a slippery, horrifying, slope.	4	2	3	2	2	2	4	2	3	2	5	1	2	4	3	2	3	5	4	2	3	3	4	2	2	2	2	4	3	2	3	2	3	34	2	2	5	1	2	1	2	2	2
yes	D	three	6	6	6	I feel that there are no negative consequences to this modification, thus it would benefit all parties involved.	5	5	6	2	5	2	5	2	2	2	5	2	2	4	4	3	4	4	4	4	4	2	4	2	3	2	3	3	2	3	2	2	3	33	1	5	6	1	2	0	2	3	2
yes	D	three	4	5	5	I feel that there are ways to do genetic modification safely but there needs to be more research.	5	4	6	2	4	2	3	2	2	2	1	1	1	3	2	3	4	4	2	5	2	5	5	2	2	1	2	3	2	3	2	2	4	24	2	3	3	1	1	2	2	2	1
yes	D	three	6	5	5	I think that anything that would help to eliminate disease within the animals or the workers is probably a good thing.	7	6	7	2	2	2	3	1	2	2	3	2	2	4	3	3	3	3	4	4	3	2	3	4	4	3	4	3	4	4	2	2	3	43	2	4	3	1	1	1	4	2	1
yes	D	three	4	6	3		4	5	6	2	5	2	5	2	5	2	5	1	5	4	1	1	3	3	4	2	2	4	3	3	2	2	2	4	3	3	3	4	3	21	2	1	3	1	2	0	4	2	2
yes	D	three	3	3	3	Natural is better	4	3	6	1	3	2	4	2	4	1	3	2	3	5	3	1	3	5	4	1	2	2	3	2	2	2	2	4	4	2	1	2	3	38	1	5	5	1	1	3	4	2	1
yes	D	three	5	4	4	We just dont know the long term effects so I cant say one way or another	6	6	6	1	4	2	5	2	4	2	5	2	4	5	5	3	5	5	5	5	5	5	5	2	2	1	1	4	2	2	1	3	3	43	1	3	2	1	2	0	2	1	1
yes	D	three	5	5	6	I think that as long as the safety and long-term effects are tested, there should be no issue with this. It is similar to selective breeding over a long period of time.	7	7	7	2	5	2	4	2	3	2	5	2	2	4	3	1	3	4	4	4	3	4	5	2	2	1	3	3	3	4	2	2	3	28	2	6	5	1	2	2	2	2	1
yes	D	three	5	2	6	I think it's good.	5	5	5	1	4	2	4	2	2	2	3	1	5	5	2	1	5	4	5	5	4	4	2	5	4	2	2	5	4	4	4	4	4	30	1	4	4	1	2	0	4	1	1
yes	D	three	3	2	2	Genetic modification by humans goes against natural selection. Moreover, genetic manipulation in order to increase livestock profitability to humans, to reduce human exposure to livestock diseases, etc. is another example of our species' arrogance. We treat other sentient beings as commodities to be bought and sold, to be used for our benefit, and only think of our welfare, our profits, and our d…	1	4	7	2	5	2	5	2	5	2	5	2	3	5	5	5	5	5	5	5	5	5	5	2	2	1	2	2	2	2	1	2	2	49	2	1	6	1	2	0	1	3	1
yes	D	three	5	1	3	I do not feel like it is acceptable to do to animals.	1	1	1	2	3	1	3	2	1	2	4	2	1	5	5	2	5	5	5	5	5	5	5	5	3	3	5	3	3	5	5	3	5	32	1	2	3	1	2	1	4	1	2
yes	D	three	6	6	6	I think this makes a lot of sense. It seems like a good idea given the circumstances.	5	5	5	2	4	2	3	2	5	2	5	2	3	2	3	2	3	4	2	2	2	2	4	2	4	2	2	4	2	3	2	3	4	35	1	5	5	1	2	0	4	2	2
yes	D	three	7	5	7	It would affect the pharmacy industry so this would never happen. 80% is sold to farms i would collapse the pharmaceutical economy.	5	5	7	1	4	1	5	2	4	1	1	1	1	3	2	1	3	4	2	2	4	1	4	1	2	1	2	1	1	4	4	2	1	29	1	4	5	1	1	1	4	2	1
yes	D	three	4	3	4	I am not sure how healthy this is. Are there any side effects that we have yet to learn? Will it be found out it does something bad to the environment, the animals, or humans? Will there be a separation between people who will or will not participate?	3	3	5	2	3	1	3	2	4	2	3	1	2	5	4	4	4	5	5	5	2	4	5	4	3	2	2	2	2	2	2	2	2	54	2	7	4	1	1	0	4	3	2
yes	D	three	1	1	1	CERTAIN THINGS SHOULD BE LEFT ALONE	1	4	7	2	5	2	5	2	5	2	4	1	3	5	5	3	3	5	4	5	4	3	5	5	4	2	4	4	3	5	3	3	5	35	2	1	3	1	2	1	5	2	1
yes	D	three	5	5	5	I like the idea of genetic modification, but I'm still apprehensive about it because I feel like I don't know enough about it.	6	6	6	2	5	2	3	1	4	2	3	2	4	4	4	3	5	4	4	5	2	4	4	2	2	2	4	3	2	4	2	4	2	32	2	6	5	1	1	1	6	2	1
yes	D	three	1	1	1	It seems completely unnatural.	4	7	7	2	5	2	3	2	3	2	4	2	1	5	5	5	5	5	5	5	5	5	5	4	3	2	2	4	2	2	3	4	4	50	2	4	2	1	1	0	5	2	1
yes	D	three	3	5	3	I don't think there is enough trouble taking care of cattle to allow people to start modifying their DNA for economic reasons. We have enough with GMO controversial to start now with animal modifications.	5	2	7	2	5	2	5	2	5	1	4	2	5	5	2	2	3	5	5	5	2	4	3	4	2	2	2	4	2	4	2	4	2	40	1	3	5	4	2	0	3	1	2
yes	D	three	5	3	5	It benefits the cows but maybe we should just stop farming cows to inhumanely instead and they wouldnt need genetic modification.	5	4	5	2	4	2	5	2	4	2	5	1	3	5	5	3	5	5	5	5	2	5	5	4	5	2	2	5	4	4	1	3	5	36	2	1	2	1	2	2	1	3	1
yes	D	three	7	1	7	I am not of the anti-GMO persuasion, AT ALL. I feel that a lot of the fears about GMOs are scientifically unfounded and that we can improve the way we feed the world this way, particularly in quality of food.	7	6	7	2	5	2	5	2	5	2	5	1	4	5	1	1	2	5	3	5	3	3	1	3	1	1	1	4	2	5	1	2	1	30	2	1	7	1	2	0	1	2	2
yes	D	three	7	7	7	If we can use science to better our lives, why not?	7	7	7	2	5	2	4	2	5	2	5	2	2	1	1	1	1	1	1	1	1	1	1	2	2	2	2	4	2	4	2	2	4	37	1	2	5	1	1	2	4	3	2
yes	D	three	1	1	1	Because ive heard the benefits of genetic modification arent that great. Crops modified generate same yields as unmodified ones do. Also i keep hearing that once you start playing with the crops and animals the other stuff your trying to prevent just keeps adapting and your right back to where you started but only worse because other animals and crops are probably even worse off because your modi…	2	1	2	1	5	2	5	2	5	2	5	2	5	3	3	1	3	5	4	1	1	1	4	4	3	1	2	5	3	3	3	3	3	28	1	3	3	1	2	0	3	2	1
yes	D	three	7	7	7		7	7	7	2	5	2	5	2	5	2	5	1	3	4	2	1	4	5	4	4	2	4	2	2	2	2	2	4	4	4	4	2	4	22	1	6	5	1	2	0	3	2	2
yes	D	three	3	3	3	i don't think genetic modification is a good thing. i think we should leave animals and plants alone. they shouldn't be changed.	5	5	6	2	4	2	3	2	4	2	4	2	3	4	3	2	4	4	2	4	2	2	4	4	4	2	4	4	4	4	2	2	4	41	2	5	4	1	1	2	6	2	1
yes	D	three	6	3	5	I feel like it is good iin most ways but it is unknown so I have a little hesitation towards it.	5	5	5	1	3	2	2	2	2	2	1	2	3	4	4	2	5	5	4	4	2	5	5	4	4	2	4	4	4	4	2	4	4	35	2	1	5	1	2	2	2	2	2
yes	D	three	3	3	3	I think modifying genetics is a dangerous practice. Unintended consequences can occur. There is not long term data to support its safe use.	5	5	6	2	5	2	4	2	4	2	4	1	3	5	4	2	5	4	3	4	3	4	4	2	2	1	2	3	4	2	3	2	2	42	2	4	5	1	2	1	2	2	1
yes	D	three	2	2	2	I feel insecure, if we start with one modification we will try with another one and another one and nobody knows what could happen.	5	4	5	1	3	2	3	1	5	2	4	1	5	5	4	4	2	5	5	1	3	5	5	4	4	3	3	4	3	5	3	4	4	44	2	4	6	1	1	1	3	2	2
yes	D	three	6	6	6	I feel like modifying the cows to not get sick is a huge benefit for them and humans who eat there meat.	7	6	7	2	5	2	4	2	2	2	5	2	4	4	2	1	5	5	2	4	4	2	2	4	2	1	5	4	4	4	4	2	2	33	1	5	5	1	2	0	2	1	2
yes	D	three	5	5	5	There are 2 ends of the spectrum here. I'm more on the side of in favor of GMO. Even though we are playing with DNA and the make up I still think it's safer. You're safeguarding your works and costs as well as having a healthier animal/ organism.	5	5	5	2	4	2	3	2	4	2	3	1	3	2	3	2	3	4	3	5	2	2	2	2	3	2	2	4	3	4	3	2	4	34	1	5	5	1	1	1	2	3	2
yes	D	three	7	7	7	I feel it could benefit cows from not getting sick, which benefits our food.	7	7	7	1	1	1	3	2	5	2	4	2	1	5	5	5	5	5	5	5	5	5	1	5	5	4	5	5	2	5	3	5	1	26	1	2	2	1	2	0	1	1	1
yes	D	three	5	3	5	it has clear positive outcomes	5	5	5	2	5	2	5	2	4	2	5	2	5	2	4	2	4	2	2	4	2	3	4	2	4	2	4	2	2	5	4	2	4	33	1	4	5	1	2	0	4	2	1
yes	D	three	7	7	7	I think that for the most part genetically modifying plants or livestock is fine. The benefits outweigh any potential risks for me.	7	7	7	2	5	2	5	2	3	2	5	2	4	2	1	1	2	2	2	2	2	2	2	2	1	1	2	3	2	2	1	1	1	37	1	6	5	1	1	2	6	2	1
yes	D	three	5	3	5		5	5	5	2	3	1	3	1	4	2	3	2	4	4	4	1	4	3	3	2	2	3	3	3	3	3	4	3	3	3	3	3	2	54	2	4	3	1	1	0	6	3	1
yes	D	three	1	1	1	It is wrong to try to change DNA, there is a purpose for why things are the way they are and changing DNA could prove to be harmful many years into the future.	1	1	1	2	5	1	1	1	3	1	1	2	3	5	4	2	3	5	4	5	5	4	5	3	3	2	2	4	2	4	3	4	3	61	2	1	3	1	2	0	5	2	1
yes	D	three	7	6	4		6	7	6	2	1	1	1	2	1	2	3	2	1	1	4	3	4	4	4	2	4	3	5	3	2	1	2	5	3	2	2	2	4	19	1	1	3	1	2	0	4	2	1
yes	D	three	5	5	5	The theoretical reasoning behind this sort of thing can be made to sound good, but it's distressing that ultimately the producers are only concerned with their 'bottom line'.	5	5	7	2	5	2	3	2	1	2	1	2	1	4	2	2	3	3	4	2	2	2	4	4	3	2	2	4	2	3	2	3	4	58	1	1	3	1	2	0	4	2	2
yes	D	three	7	7	7	GMO has been around for 40 years. Watermelons grown to have no seeds is one GMO that is beneficial. I don't have negative issues with GMOs.	6	6	6	2	5	2	4	2	5	2	5	1	4	5	5	5	5	5	5	5	4	5	5	5	4	2	4	5	4	4	3	4	5	63	2	1	4	1	2	0	4	2	1
yes	D	three	5	5	5	I guess it depends on what kind of genetic modification this is. I believe that if it affects the cow's size or its mind then we shouldn't be doing this. If it only stops this diseases with no side effects, then it could be a good thing.	5	4	5	2	4	2	4	2	5	2	5	2	2	2	2	2	4	3	4	2	3	3	2	2	2	2	2	4	4	2	3	2	2	29	1	3	5	1	2	0	5	2	1
yes	D	three	7	7	7	I am not opposed to genetic modification.	7	7	7	2	5	2	3	2	5	2	4	2	1	1	1	1	4	4	2	4	1	1	3	4	4	1	4	5	4	5	3	4	4	34	2	5	3	1	1	4	6	3	1
yes	D	three	5	5	5	I don't think there isn't anything inherently wrong with genetic modification as long as the state of our knowledge is adequate to safely do so.	4	5	5	2	5	2	5	2	4	2	5	1	3	4	4	2	4	4	4	4	2	4	4	2	2	1	2	2	2	2	2	3	2	55	1	4	5	1	2	0	3	2	1
yes	D	three	7	7	7	I like it as long as it is safe and will not cause harm to animals or humans in the long run.	7	7	7	2	3	2	5	2	5	2	5	1	4	5	5	5	5	5	5	5	4	5	5	5	4	1	3	5	3	5	2	2	5	33	1	1	4	1	2	0	1	1	1
yes	D	three	7	1	7	If it improves the life of the workers, and cattle, and allows for higher profit, why not?	7	7	7	1	3	2	5	2	5	2	5	1	5	2	4	1	3	5	3	3	2	3	4	1	4	1	3	3	2	2	1	2	4	18	1	3	2	1	2	1	6	3	1
yes	D	three	5	3	5	I am generally against GMO's, but I understand they may be a necessary evil as the world population continues to grow.	4	3	6	2	4	2	3	2	3	2	4	2	2	5	3	4	5	5	4	4	3	4	5	2	2	1	2	3	2	2	3	3	2	26	1	1	5	1	2	0	1	2	1
yes	D	three	6	6	6	If done in moderation, it's OK	7	7	7	2	5	2	5	2	5	2	5	2	2	5	2	2	3	5	3	5	2	3	3	2	1	1	1	3	1	2	1	1	1	63	1	5	7	1	1	0	2	2	2
yes	D	three	7	6	7	I have a biology degree.	7	7	7	2	5	2	5	2	1	2	5	1	5	2	1	1	1	4	3	2	1	4	1	1	4	2	3	5	1	3	3	3	4	34	1	1	6	1	2	0	3	2	2
yes	D	three	5	2	6	i am not a huge fan of it	6	5	5	2	2	2	4	2	4	2	2	2	3	2	3	2	3	5	4	4	2	4	3	4	2	2	2	4	3	3	1	3	4	21	1	7	3	3	2	0	6	3	2
yes	D	three	5	3	5	good because it can help some people who have genetic defect fix the issues that they have. it might be able to cut out some medical conditionsl	5	6	5	2	4	1	4	1	5	2	5	2	5	2	4	4	2	3	1	3	4	2	3	3	4	4	4	2	2	4	3	2	3	33	1	6	5	3	1	4	6	2	1
yes	P	AW	1	1	1	I am against any GMO period	1	1	1	2	3	1	5	2	3	1	3	2	3	4	4	4	5	4	5	4	4	2	4	4	4	4	4	4	5	5	2	1	1	44	2	4	3	6	1	0	2	2	1
yes	P	AW	5	5	5	I'm concerned it would not be healthy for consumption but other than that, if it means no surgery that seems good for both the animals and the farm owner.	5	6	7	2	5	2	4	2	5	2	5	2	3	2	3	2	3	4	2	3	1	4	3	3	3	2	4	4	4	3	2	3	2	36	2	4	4	1	1	3	2	2	2
yes	P	AW	7	7	7	It is safe and effective and is not painful to the animals.	4	7	7	2	5	2	5	2	4	2	5	2	2	5	1	1	1	2	1	1	4	1	2	4	4	2	2	4	1	4	4	1	4	60	1	6	3	4	1	2	6	1	1
yes	P	AW	6	3	6	nothing more to say	2	5	3	2	4	2	4	1	4	2	3	1	3	4	4	2	2	4	4	5	2	4	4	4	2	2	2	4	4	2	2	4	5	23	1	3	5	3	2	0	3	2	2
yes	P	AW	5	5	6	Doing it to make the lives of the animals better would be the more humane thing to do.	5	5	6	2	4	2	4	2	4	2	5	2	3	2	4	2	4	5	2	4	4	1	4	3	4	2	4	5	3	4	4	2	4	45	1	3	3	1	2	0	5	2	2
yes	P	AW	3	2	3	we're tinkering with things which may have dire unintended consequences and its difficult to properly test the outcomes	4	5	4	2	5	2	5	2	5	2	4	1	4	4	2	1	4	3	4	4	1	2	4	4	4	2	2	4	3	4	2	4	4	53	1	2	5	1	1	1	5	2	2
yes	P	AW	5	3	5	I don't really see the point to doing these things.	4	5	5	2	5	2	5	2	5	2	5	1	3	4	2	2	5	4	4	4	2	5	2	2	2	2	4	4	2	2	2	2	2	32	1	5	7	1	1	1	4	2	1
yes	P	AW	3	5	3	I don't believe we have the right to genetically modify animals. They should be left alone in their natural state in which nature created them.	3	4	4	2	5	2	2	2	3	2	2	1	3	4	4	3	4	4	4	4	2	4	4	2	2	2	2	4	2	4	2	2	2	40	1	5	5	4	1	2	4	2	1
yes	P	AW	1	2	2	There is no way to know for sure what the long term effects on future generations of cattle would be due to such a radical change.	2	1	4	2	5	2	3	2	4	2	3	2	3	5	2	2	4	5	5	5	2	3	5	2	2	1	2	5	5	3	2	3	4	60	1	3	5	1	1	0	2	2	1
yes	P	AW	5	5	5	NO HARM IS DONE TO THE ANIMNAL AND BENEFITS ARTISE FROM THE MODIFICATION	5	6	5	2	5	2	4	2	4	2	5	1	4	4	1	1	2	2	1	3	1	2	2	4	2	2	2	2	2	2	2	2	2	62	1	4	6	1	1	2	4	2	1
yes	P	AW	7	1	7	genetic modification is important when it comes into improving the human life	7	7	7	2	5	2	2	2	5	1	1	2	5	4	5	5	4	5	4	4	5	1	4	5	2	2	2	3	5	2	1	5	4	30	1	3	4	1	2	0	5	1	1
yes	P	AW	4	4	4	I don't feel that this genetic modification is completely necessary but the information given doesn't say there would be any downfalls associated with it so I can't rule it as unacceptable. I would not think that it is completely acceptable as it doesn't seem absolutely necessary. Also, do cattle really need to be de-horned?	4	5	3	2	5	2	5	2	5	2	3	2	1	5	3	2	5	5	2	5	4	3	5	4	4	2	4	4	4	5	3	4	5	32	2	5	5	1	1	3	6	3	1
yes	P	AW	4	3	5	The question I have is why are they having surgery in the first place...	3	4	4	2	3	2	3	2	3	2	4	2	3	3	3	3	3	3	4	5	3	3	3	4	3	3	3	3	4	5	3	4	3	27	2	2	3	1	2	0	5	1	2
yes	P	AW	4	4	4	Modifying a cow to have no horns seems like a pretty extreme modification, so I'd be more concerned about health and safety than with less extreme modifications. Also it's not entirely clear to me how necessary "dehorning surgery" is in the first place.	3	5	3	2	5	2	5	2	4	2	5	1	4	2	2	2	3	4	2	2	3	3	3	2	2	1	2	3	2	2	2	2	2	41	1	1	5	1	2	0	5	2	2
yes	P	AW	4	5	5	the modification wouldn't harm the cattle, so it's not a terrible thing to do	6	5	6	2	5	2	5	2	1	2	5	2	1	5	4	1	4	5	1	5	1	1	4	4	4	2	5	5	1	4	1	1	4	36	1	6	5	1	1	1	3	2	2
yes	P	AW	4	4	5	I dont understand very much about the horns	4	4	5	2	5	2	4	1	5	1	3	2	3	3	4	2	4	4	3	4	3	2	4	4	4	2	3	2	4	5	2	4	2	58	2	1	2	1	2	0	4	1	1
yes	P	AW	3	4	4	Seems like kind of a waste. I haven't heard the dehorning surgery before so I would need to research about it to develop a better opinion.	1	4	5	2	5	2	5	2	3	2	2	2	2	3	2	1	3	3	4	2	3	2	1	4	4	3	2	3	1	3	3	4	4	31	1	5	5	1	2	0	5	2	1
yes	P	AW	2	2	2	Cattle were made to have horns in some instances as a defense mechanism	2	5	5	2	5	2	5	2	3	2	3	1	4	5	4	3	5	4	5	4	2	5	5	2	3	1	3	2	2	2	2	4	3	35	1	4	4	1	1	1	5	2	1
yes	P	AW	5	6	4	If this can help reduce pain and suffering of cattle then it may be worth it.	6	5	7	2	5	2	5	2	3	2	5	1	5	5	5	2	5	5	4	5	3	4	5	1	4	1	4	4	4	4	1	1	4	34	2	1	5	1	1	2	7	3	1
yes	P	AW	7	7	7	Genetic modification can be very good and in most ways it is done properly.	7	7	7	1	5	2	5	2	5	2	5	1	5	1	1	1	1	1	1	1	1	1	1	1	1	1	1	1	1	1	1	1	1	39	1	6	3	1	1	2	5	2	1
yes	P	AW	5	6	6	Although this would be less painful overall for the cattle, it is still messing with nature and may not be completely appropriate	6	6	6	2	5	2	2	2	1	2	5	2	2	3	3	1	4	4	4	3	2	5	4	3	4	2	4	4	2	4	2	4	4	37	2	2	3	1	1	2	1	2	1
yes	P	AW	2	5	2	Although I don't know much about cows, but dehorning any animals just doesn't seem right. It's some form of animal cruelty, but I can see it beneficial from the farming side, but just removing it out right does not seem right.	4	5	5	2	4	2	5	2	5	1	3	1	2	5	4	2	4	3	3	5	3	5	1	5	4	1	4	4	4	3	3	4	3	28	1	4	5	3	2	0	2	1	1
yes	P	AW	1	1	1	Genetic modification is not needed.	2	2	1	2	5	2	5	2	4	2	4	2	5	4	5	3	3	3	4	3	3	3	4	3	4	2	3	3	4	4	4	2	4	60	2	7	6	1	2	0	6	1	1
yes	P	AW	7	7	7	i think it's just selective breeding	7	7	6	2	5	2	5	2	3	2	5	1	3	5	2	1	2	5	5	5	1	5	2	5	2	1	1	4	2	4	2	2	2	42	2	5	6	1	1	3	5	2	2
yes	P	AW	5	3	5	No thanks.	5	5	6	1	4	2	5	2	3	2	5	2	5	2	4	2	4	4	2	4	2	4	4	3	4	2	5	5	2	3	2	4	5	38	1	3	3	1	1	4	5	2	2
yes	P	AW	5	4	4	I don't feel there are strong arguments for or against this.	5	3	5	2	5	2	5	2	5	2	5	1	4	4	2	2	4	4	4	4	2	2	2	3	4	2	2	3	2	4	4	2	3	42	1	7	7	1	2	0	2	1	2
yes	P	AW	6	2	6	Horns can be dangerous to humans and other animals so we need to pick the least painful way to remove them.	5	6	3	2	4	2	4	2	3	1	4	2	2	3	1	1	2	1	3	2	1	2	2	2	2	1	4	4	4	2	3	2	4	28	1	4	5	1	2	0	5	2	2
yes	P	AW	3	3	3	Wrong	3	5	6	2	5	1	3	2	3	2	3	2	3	5	4	5	3	5	5	5	3	4	5	2	3	2	3	2	4	3	4	3	2	26	2	2	3	2	2	0	4	1	1
yes	P	AW	4	7	6	I think it is ok. I have no qualms with it	5	7	6	2	5	2	5	2	5	2	5	2	3	1	1	1	4	4	4	4	2	5	3	1	1	1	2	2	1	2	1	1	2	26	1	4	8	1	2	0	2	1	2
yes	P	AW	6	5	6	if it helps the cattle then I think it is ok.	6	5	4	2	3	2	5	2	5	2	5	2	3	3	3	2	2	3	3	4	2	3	4	2	3	2	2	3	2	4	3	2	4	33	2	4	5	1	1	2	3	2	1
yes	P	AW	7	7	7	It would help the animals.	7	6	7	2	5	2	5	2	5	2	5	1	5	4	1	1	1	2	1	1	1	5	1	2	2	1	2	4	1	2	2	4	2	26	1	2	5	1	2	0	5	3	1
yes	P	AW	1	1	1	I DON'T LIKE GENETIC MODIFICATION FOOD'S.	2	2	1	1	4	1	4	2	4	2	3	1	3	1	2	2	3	2	4	2	3	2	2	4	3	2	3	4	5	3	2	2	4	44	1	4	5	1	1	0	5	3	2
yes	P	AW	7	7	7	It would lessen the pain and suffering of the animals.	5	5	5	2	5	2	4	2	4	2	4	2	3	3	4	2	4	5	2	4	3	3	5	2	3	2	2	5	2	4	2	4	4	46	2	2	3	1	2	1	4	2	1
yes	P	AW	7	5	6	it's improving things witihouth hurting things	6	6	6	2	5	2	5	2	2	2	2	1	2	5	5	2	5	5	5	5	2	5	4	2	4	3	2	4	2	4	2	4	4	32	2	6	6	1	1	0	2	2	1
yes	P	AW	7	6	6	hell it's just horns, i'm all for itq	6	6	5	2	5	2	4	2	3	2	5	2	4	5	4	1	4	4	2	5	2	5	4	2	4	1	1	2	1	2	1	1	4	33	1	2	3	4	2	0	1	2	1
yes	P	AW	4	4	4	I wonder why horns are important and the greater question may be if altering species has a later moral implication for humans.	4	4	4	2	3	2	3	2	4	2	4	2	3	2	3	2	2	3	3	2	3	2	3	2	2	2	2	4	2	2	2	2	4	55	1	3	6	1	1	2	1	3	2
yes	P	AW	5	3	5	The horns are going to be surgically removed anyway.	5	7	7	2	3	2	3	2	3	2	4	2	1	2	2	1	3	2	2	3	1	4	2	3	2	1	2	4	1	4	2	2	2	41	1	5	5	2	1	0	1	2	2
yes	P	AW	4	4	4	There are advantages, but also pitfalls, involved with genetic modification as there's been relatively little opportunity for functional testing given the myriad different genes and possibilities involved.	4	4	4	2	5	2	5	2	5	2	3	1	3	3	3	3	4	4	3	2	3	3	3	2	2	2	2	2	3	2	2	2	2	37	1	6	3	1	2	1	2	2	1
yes	P	AW	6	5	6	The modification would be eliminating the need for a process that is cruel and painful for the cattle.	6	4	5	2	5	2	4	2	4	2	5	2	3	4	4	3	3	4	4	4	4	4	4	3	2	1	1	2	2	3	3	2	2	49	1	4	5	1	1	3	4	3	1
yes	P	AW	5	3	6	makes things easier for the animal	6	6	6	1	3	2	3	1	3	2	5	1	3	2	2	4	3	3	2	4	4	4	2	2	4	4	4	4	2	4	4	2	2	31	1	4	5	1	1	3	4	1	2
yes	P	AW	3	3	4	It's really hard to say because I'm in the middle. On one hand, there is a lot of proof that genetic modification is not harmful whatsoever. At the same time, it feels completely unnatural and for some reason it just doesn't feel fully appropriate. I lean a little bit more towards being against it but I could be completely proven wrong.	5	5	6	2	5	1	3	2	3	2	5	2	1	4	5	3	5	5	4	5	2	2	5	2	4	2	3	3	4	5	2	2	4	23	1	4	3	1	2	0	3	3	1
yes	P	AW	7	7	7	if we de horned the cattle and it benefited them with no adverse consequences or side effects I am all in favor	6	6	6	2	5	2	4	2	2	2	4	1	4	5	2	1	2	5	2	4	1	2	2	4	2	1	2	5	2	4	2	2	2	55	1	6	8	1	1	0	5	2	2
yes	P	AW	7	7	7	This is exactly the kind of thing we should use genetic modification for. It would give animals better lives.	7	5	5	1	3	2	5	2	5	2	5	2	3	4	3	3	5	5	2	5	4	5	5	1	1	1	2	1	1	2	1	1	2	27	1	4	5	3	2	0	5	2	2
yes	P	AW	6	5	6	if it's harmless then it will do good	6	6	5	2	5	2	5	1	1	2	3	1	2	5	4	1	5	4	5	5	4	4	4	2	4	2	4	4	2	4	2	4	3	31	1	6	6	1	1	0	4	2	1
yes	P	AW	7	7	5		6	5	5	2	4	1	4	2	4	2	2	1	3	2	2	2	4	4	2	4	4	4	2	2	4	2	4	4	4	2	2	4	2	33	2	3	5	3	1	1	2	2	1
yes	P	AW	7	7	7		6	6	6	2	5	2	5	2	4	1	3	1	4	2	2	2	2	2	2	2	2	2	2	2	2	2	4	2	2	2	2	2	2	31	1	2	6	1	1	2	4	2	2
yes	P	AW	1	1	1	Leave the way they were created.	1	4	4	2	3	2	1	2	1	2	5	2	1	5	3	2	5	5	3	5	3	5	4	5	4	2	5	5	4	5	3	5	5	77	2	2	2	1	2	0	2	2	2
yes	P	AW	3	3	3	I just don't believe that genetic modification is a good thing. I think it inevitably results in other things going wrong. I don't think humans should take it upon themselves to alter the original blueprint for living things.	3	3	4	2	4	2	3	2	2	1	4	2	1	4	4	2	3	4	4	4	3	4	4	4	4	2	4	4	4	4	3	4	4	22	2	1	3	1	2	1	3	2	1
yes	P	AW	4	4	4	I just think it's neither good nor bad. Some of the pros and cons make me think it has it's good and bad issues on both sides of the coin. It helps and hinders in some ways, so what to do? I'm not sure. So this is why I'm kind of on the fence about it.	6	5	6	2	2	2	3	2	5	2	3	2	1	5	4	2	4	4	5	5	4	4	5	5	4	1	4	5	4	5	3	2	4	54	2	3	2	1	2	0	2	2	1
yes	P	AW	1	1	1	has the possibility to cause harm of the planet and all species	1	1	4	2	5	2	3	2	5	1	4	1	3	5	5	4	5	5	4	5	4	3	5	4	3	3	4	3	3	2	3	3	4	29	2	3	5	2	2	0	4	2	1
yes	P	AW	7	7	7	It is good for cattle to be farm raised but terrible for wild cattle. Also, we don't know how GMOs will affect beef or dairy.	7	7	7	1	5	2	3	1	3	2	3	1	3	4	2	2	2	3	1	2	2	4	1	3	2	3	2	3	1	3	3	4	3	38	2	6	3	1	1	5	4	2	1
yes	P	AW	1	1	1	We have no business playing "God" when it comes to nature. Especially in order to suit our own needs as humans.	4	4	4	1	3	2	3	2	3	1	3	1	3	2	4	2	4	5	4	4	2	5	5	2	4	1	3	5	4	3	2	5	4	49	2	4	4	1	1	1	5	2	1
yes	P	AW	5	5	5	Protecting endangered species from poaching is important. These species are close to extinction and appears that current options aren't working. Anything to deter illegal operations is good for conservation.	3	3	3	1	3	2	3	2	3	2	3	1	3	2	2	2	3	3	2	3	2	2	2	2	2	3	2	2	2	3	4	2	2	28	1	1	4	3	2	0	4	2	2
yes	P	AW	1	7	1	I don't think it's wise to mess with the way God made things.	4	3	5	2	5	2	5	2	5	2	5	2	5	4	2	1	2	4	2	4	1	4	4	2	2	2	2	3	2	3	2	2	3	33	2	4	4	1	1	2	6	1	1
yes	P	AW	4	6	7	I think if it is to keep them from pain, such as the surgey, then it is fine to do this genetic modification	6	6	6	1	3	2	1	2	5	2	5	2	3	5	2	2	5	5	5	5	1	4	5	3	2	1	3	2	2	5	1	2	3	25	2	2	3	1	1	0	3	2	2
yes	P	AW	2	2	2	I'm a Catholic and don't believe in changing things the way God made them. It just seems to me way too much like you're playing God. I realize you're trying to save the animal some trauma of going through surgery, but it also saves you from having to pay for that surgery. I don't really understand why you need to remove the animals horns in the first place. Why not use a different breed of cow? I…	4	4	5	2	5	2	3	2	3	2	5	2	1	2	4	1	4	4	4	4	3	2	5	2	4	1	4	4	2	4	3	2	4	40	1	4	4	1	1	0	6	3	1
yes	P	AW	1	1	6	some genetic modifications seem to go to far.	1	1	1	1	5	2	5	2	3	1	5	1	5	5	4	3	3	5	1	3	3	3	3	3	3	3	3	3	3	3	3	3	3	38	1	1	2	2	2	1	4	1	2
yes	P	AW	3	5	3	It's technology made to improve processes it will happen and as long as for the good I somewhat support it.	6	6	6	2	5	2	4	2	3	2	5	1	2	5	2	1	2	4	2	4	3	3	2	4	2	1	4	3	3	4	4	2	4	61	1	3	3	1	1	0	5	2	1
yes	P	AW	1	4	1	There could be harmful effects.	1	1	4	2	5	1	5	2	3	1	5	2	5	5	5	5	5	5	5	1	5	5	5	3	3	3	3	5	5	5	3	5	5	37	2	7	6	1	1	2	5	2	2
yes	P	AW	7	7	7	I think gm can be used to better society and help animals	7	6	6	2	5	2	5	2	5	2	5	2	3	5	5	2	4	5	5	5	5	2	5	4	4	2	4	5	4	4	4	4	4	52	2	5	5	1	1	1	2	2	2
yes	P	AW	6	7	7	Nature genetically modifies everything, so if we can unequivocally say the modification is without issues, I think it is fine.	6	6	6	2	3	2	3	2	4	2	3	2	3	4	2	2	4	5	4	5	2	4	4	4	2	2	2	3	2	2	4	2	4	65	2	5	5	1	1	0	4	2	1
yes	P	AW	6	5	5	If its for the benefit of the cattle to stop unneccessary pain then I am for it. If its to benefit people by killing them and eating them then I am completely against it.	6	3	5	2	4	2	2	2	1	2	2	2	1	5	3	5	5	5	4	5	5	5	2	4	4	3	3	4	4	4	4	4	2	43	2	4	2	1	1	2	3	3	2
yes	P	AW	6	3	6	I support this kind of genetic modification	5	5	6	2	5	2	5	2	3	2	5	2	5	4	3	3	4	3	4	4	3	4	3	3	3	3	3	3	3	3	3	3	3	27	1	4	5	3	2	0	2	2	2
yes	P	AW	5	5	5		5	5	5	2	4	2	5	2	5	2	5	2	4	3	3	2	4	4	2	4	4	2	3	3	3	2	3	3	3	3	4	3	4	29	2	4	5	3	1	0	5	2	1
yes	P	AW	7	7	7	I feel this is a perfectly acceptable use.	6	6	7	2	5	2	5	2	5	2	5	1	5	2	2	2	3	5	4	2	1	4	4	3	3	3	2	3	3	3	3	3	3	30	1	5	5	1	2	0	1	2	2
yes	P	AW	1	1	1	No matter what the arguments are, at the end of the day, it is cloned meat and I do not approve of such.	1	7	1	2	5	1	5	2	5	2	4	2	3	5	3	3	5	5	5	2	4	3	3	2	2	2	2	1	1	1	3	1	2	36	2	1	3	6	2	0	1	1	2
yes	P	AW	3	3	3	I do not know enough about the subject to make enlightened comments.	3	5	6	2	5	2	5	2	4	2	4	1	2	2	2	2	4	2	3	3	2	2	4	2	2	2	3	2	4	2	2	2	3	46	1	1	5	1	2	0	2	1	2
yes	P	AW	5	5	5	I think if it helps them longterm it will be ok and helpful	5	3	5	2	2	2	4	2	3	1	2	2	2	4	5	2	4	4	4	5	2	4	5	4	4	2	2	4	4	4	2	2	4	35	1	6	3	4	2	2	5	1	1
yes	P	AW	6	6	6	Some people don't like genetic engineering because they claim it is unnatural. This isn't a very good argument because many unnatural things (such as arsenic) are bad and many natural things (such as planes) are awesome. The fact that something is unnatural does not mean that it is bad. This argument is called the naturalistic fallacy.	4	3	6	2	3	1	4	1	4	2	4	2	5	5	2	1	1	3	4	2	3	2	4	3	1	2	3	4	4	2	1	3	5	31	1	2	2	2	2	0	4	2	1
yes	P	AW	6	6	6	I think it's a good idea if it benefits the animal.	6	6	7	2	5	2	5	2	5	2	5	1	4	5	5	2	4	3	5	4	1	3	4	4	4	2	3	4	4	4	2	3	5	35	1	3	2	1	2	0	3	1	1
yes	P	AW	1	1	1	Genetic modification is playing God and will lead to disastrous consequences! It is completely immoral!	1	3	1	1	5	1	5	1	1	2	5	1	5	5	5	1	2	5	4	4	1	1	5	5	2	1	2	4	5	2	1	5	5	37	2	2	5	1	1	2	7	1	1
yes	P	AW	5	2	5	good	5	5	5	1	3	1	4	1	3	1	3	1	3	4	2	2	2	4	4	3	2	4	4	4	2	3	2	4	4	2	2	3	3	29	1	2	5	2	2	0	5	3	1
yes	P	AW	6	6	6	Genetic modification can do great things as long as the benefits outweight the costs. Genetic modification can be lead to huge benefits to animals that will improve their welfare, health, and well-being. There are also benefits to humans in the quality of the products that come from genetically modified animals.	6	7	7	2	5	2	4	2	3	2	3	2	3	5	2	2	4	3	4	2	2	3	4	4	2	2	2	4	4	2	2	4	4	59	1	4	7	3	2	0	2	2	2
yes	P	AW	3	4	3	As someone who has had goats for thirty-plus years, I'm conflicted about this. While I would have loved not having to put my babies through the de-horning process, the idea of genetically modifying animals just makes me uncomfortable because it would be a slippery slope.	4	5	5	2	5	2	5	2	5	2	5	2	5	5	5	4	5	5	5	5	5	5	5	2	3	2	2	4	2	3	2	3	4	62	2	1	2	1	2	0	1	3	1
yes	P	AW	3	5	3	I don't mind it if it is for the well-being of a species, but I do worry it will lead to other consequences.	4	6	6	2	5	2	5	2	5	2	5	2	5	1	1	1	1	2	1	1	1	2	1	2	3	3	2	3	1	2	3	2	3	33	1	5	8	1	1	3	7	2	1
yes	P	AW	6	6	6	My only real concern is that the horns may serve a purpose to the animals that isn't violent, such as scratching, but that could be fixed by having more scratching devices around like trees, poles etc	7	6	6	2	5	2	5	2	5	2	5	1	5	5	4	2	5	3	2	5	4	4	5	2	4	2	4	4	4	2	2	2	5	30	2	4	5	1	1	0	1	1	1
yes	P	AW	3	4	4	I just do not know exactly how I feel about this. If there are positive outcomes with no dangers than I do not see the problem and it would be a good thing. On the other hand it seems so abnormal and unnatural. I do not think it should be used unless it is for a positive outcome and it is helping people.	3	4	4	2	3	2	1	1	1	2	2	2	1	2	3	1	4	3	1	4	2	4	3	4	1	1	5	5	4	4	4	4	4	41	2	2	4	1	1	5	5	3	1
yes	P	AW	4	2	3	I don't see the need for this and am wondering why cattle need to be dehorned. It seems unnatural to do this.	3	6	3	2	5	1	4	2	2	1	4	1	3	2	4	2	4	5	2	5	2	2	4	1	4	2	4	4	1	4	2	2	4	35	2	4	4	1	1	2	2	3	2
yes	P	AW	7	7	7	I don't see any problem with genetic modification and I am okay with it. I think genetic modification is the only way for us to sustain are current way of life	6	6	6	2	4	2	3	2	4	2	5	1	1	3	3	1	4	5	3	3	4	4	5	2	2	1	2	3	2	2	2	2	2	35	1	5	5	4	1	1	2	2	1
yes	P	AW	5	6	6	It it makes the animals safer or healthier without damaging them, then do it	5	6	6	2	5	2	5	2	5	2	5	1	4	4	2	2	4	4	2	4	2	3	2	4	2	1	2	4	2	2	3	4	2	30	1	4	8	1	2	0	3	3	1
yes	P	AW	5	5	5	This does not seem to make much of a difference, and I don't know what kind of effect it would have on people. It doesn't seem too harmful though.	5	5	5	2	5	2	5	2	3	2	5	1	5	4	2	2	4	4	4	4	2	4	4	4	4	2	2	4	4	2	2	2	4	23	2	2	5	1	2	0	2	1	2
yes	P	AW	4	4	4	as long as it benefits mankind I'm fine with it. Also we been doing it for thousands of years, just now it's faster.	4	6	5	2	5	2	5	2	5	2	5	1	5	4	2	2	4	5	4	3	3	4	3	3	4	2	3	4	2	3	3	2	4	34	1	1	2	1	2	0	2	1	1
yes	P	AW	5	5	5	I'm very hesitant, because I don't know the side effects, but if dehorning surgery is an actual thing, it seems that most side effects would exist anyway (the confusion/trauma of not having horns), with the extra trauma of the surgery.	5	4	7	2	5	2	5	2	3	2	5	1	4	4	2	2	4	4	3	4	1	2	5	2	2	1	2	3	2	2	1	2	3	39	1	5	6	1	2	0	3	2	2
yes	P	AW	4	4	5	Even though it could be a benefit, it still seems unnatural to genetically modify somehow.	4	5	5	2	5	2	3	2	3	2	5	1	2	5	2	2	5	5	4	4	3	4	5	2	4	2	3	4	2	3	2	4	2	27	2	2	3	1	1	3	6	1	2
yes	P	AW	5	3	6	I am usually against genetic modification. However, if it could improve the lives of cattle, I would consider genetic modification a good thing.	6	5	6	1	5	2	5	2	5	1	5	2	5	4	4	4	4	4	4	4	2	4	4	2	2	4	2	2	4	4	1	4	2	33	1	4	5	2	2	0	2	2	2
yes	P	AW	1	1	1	I'm unsure why we need to dehorn them. It seems like a flimsy motivation for genetically altering cattle.	1	2	7	2	5	2	5	2	5	2	5	1	5	5	5	5	5	5	5	5	1	5	5	4	4	1	2	5	1	2	1	1	5	22	1	1	3	3	2	0	1	1	2
yes	P	AW	1	1	1	I do not agree with any type of genetic modification. Nature has made each species perfect and we should not interfere. I have lived on a ranch, and dehorning is not that bad of a procedure.	1	1	1	2	5	2	3	2	3	1	5	1	3	4	2	1	2	3	2	2	2	3	2	4	4	2	4	4	2	4	4	4	4	64	2	2	4	1	2	0	6	2	2
yes	P	AW	6	6	6	It would be good. We have been doing this for ages with breeding, making breeds smaller etc.	6	6	6	2	5	2	5	2	3	2	5	2	3	4	3	2	2	4	4	4	4	2	3	4	4	2	2	4	2	4	4	2	4	61	2	4	4	1	1	0	5	1	1
yes	P	AW	6	6	6	I believe this would cause less distress than the dehorning process for the welfare of the cattle, and also make it much easier on the workers themselves. It's a win-win situation.	6	6	5	2	5	2	5	2	5	2	5	2	2	4	4	3	4	5	3	5	4	5	4	2	2	1	2	3	2	2	3	2	2	28	1	2	3	1	2	0	4	1	1
yes	P	AW	5	4	5	I feel like its essentially harmless and even beneficial both for the welfare of the cattle and for the farmer/livestock owner due to lack of surgical costs.	5	6	6	2	2	2	1	2	3	2	5	2	4	5	5	4	4	4	4	5	3	3	5	2	3	2	2	4	2	4	2	2	2	30	2	3	5	1	2	0	2	1	1
yes	P	AW	2	1	2		2	5	3	2	5	2	5	1	1	2	3	2	3	1	3	2	3	4	3	4	4	2	4	4	2	1	2	4	1	2	3	2	2	29	2	3	5	2	1	2	4	1	1
yes	P	AW	4	3	5	If the purpose of modification is just a monetary benefit for those that raise cattle I would say this is not a good thing, but if it actually beneficial to the animal it may be considered more appropriate.	3	4	3	2	5	2	5	2	3	2	4	2	4	4	3	5	4	3	2	3	2	2	3	4	3	2	4	4	3	4	2	4	4	47	1	5	3	1	1	2	6	3	1
yes	P	AW	5	6	5		6	7	6	2	5	2	4	2	1	2	4	2	1	5	4	4	4	5	4	4	3	4	4	3	4	2	2	5	4	4	2	2	4	27	2	7	5	1	2	2	2	1	2
yes	P	AW	6	5	6	I think this is helpful	5	4	4	2	3	2	3	2	4	2	4	2	4	3	4	2	3	4	2	3	2	3	3	4	2	2	2	4	4	2	2	4	4	43	2	5	5	1	2	1	5	2	1
yes	P	AW	6	3	6	the world is moving on so things like this are supposed to happen it wont come to a surprise	5	7	3	2	5	2	4	1	2	2	5	2	5	2	5	2	2	5	4	2	2	5	3	4	2	1	1	4	4	5	5	2	2	38	1	3	3	3	1	2	6	1	2
yes	P	AW	3	2	2	I dont understand why they need dehorning surgery at all, just let them be themselves	2	4	4	2	5	2	1	2	5	2	2	1	1	5	5	4	5	5	5	5	4	5	5	3	4	2	3	4	3	4	3	4	4	32	2	3	5	1	1	2	3	2	1
yes	P	AW	6	6	7	It feels a little bit weird but it would be better for the cattle so it's a good idea.	6	7	6	2	5	2	5	2	5	2	5	1	5	5	1	1	4	5	4	4	1	4	1	2	1	1	2	5	4	4	2	2	4	25	2	1	5	1	2	0	2	1	2
yes	P	AW	5	1	7	I think we shouldn't genetically modify the cattle but I understand that they want to improve the well fare of the animal by eliminating the need of surgery.	6	7	7	2	5	1	5	1	3	2	5	2	3	5	5	1	5	5	5	2	1	5	5	5	5	1	2	5	4	1	1	5	5	30	1	3	5	4	2	0	5	3	1
yes	P	AW	4	5	5	I don't like the idea genetic modifying a animal DNA and the unknown risk that could come from it	4	6	7	2	5	2	5	2	5	2	5	1	2	5	4	4	4	5	2	5	4	4	4	4	4	2	4	4	2	5	2	4	4	28	1	5	2	1	2	0	5	2	2
yes	P	AW	5	3	5	I don't think it is that big of a deal.	3	3	4	1	4	2	5	2	4	2	3	1	3	1	4	3	2	2	4	1	4	2	4	4	3	2	2	5	3	5	3	2	2	41	1	5	5	1	1	4	6	2	1
yes	P	AW	7	7	7	Dehorning through genetic engineering would cause the animal far less pain than doing so the other way.	7	7	7	2	5	2	5	2	4	2	3	1	3	3	5	1	5	5	5	5	1	5	5	2	3	2	3	4	5	2	2	5	3	30	2	3	3	1	2	0	4	3	1
yes	P	AW	5	6	6	if it will help more than harm it is a good thing	5	6	6	2	5	2	2	2	3	2	5	2	4	2	5	2	5	4	4	4	3	5	5	4	4	2	4	5	4	4	2	5	5	49	2	4	4	1	1	1	5	2	1
yes	P	AW	5	5	5	Needs to be safe for all.	3	5	5	1	3	2	4	2	5	2	2	2	3	4	3	4	2	3	2	4	3	3	4	4	2	2	3	3	2	3	2	4	3	46	2	1	3	1	2	1	2	2	2
yes	P	AW	6	4	5	I do have mixed feelings on this topic. It's like I know there are plenty of benefits to genetically modifying life. However, I also feel as though God's creations shouldn't be messed with.	5	5	6	2	2	2	2	2	4	2	4	2	1	2	3	2	3	4	4	4	2	3	2	3	4	2	2	4	2	4	2	2	4	27	2	2	3	1	2	1	6	3	2
yes	P	AW	7	6	7	Humanity has the ability to modify animals faster than evolution. This is acceptable and makes sense.	6	6	7	2	5	2	5	2	4	2	5	1	3	4	2	1	3	4	4	2	1	5	2	2	2	2	3	4	4	2	2	4	2	30	1	4	6	1	2	0	5	1	1
yes	P	AW	4	1	1	I feel that God made these creatures to have horns, so genetically modifying them is wrong. We should not be messing with things like that; let nature and animals be what they are supposed to be.	4	5	6	2	3	1	5	2	3	2	4	2	1	2	2	2	4	4	2	3	3	3	4	3	2	2	4	4	2	4	2	4	4	51	2	5	5	1	1	0	6	2	2
yes	P	AW	6	2	6	It would in the long run save a lot of pain that the cows must endure.	7	5	6	2	4	2	2	2	5	2	5	1	3	2	2	2	3	4	2	4	2	2	2	2	2	1	2	4	2	3	2	3	2	56	2	4	2	1	1	0	6	2	2
yes	P	EC	1	7	1	I do not believe anything should be genetically modified, especially the foods we eat. I believe this alters the state of our food and adds chemicals into our system that were not meant to be in our system.	1	5	5	2	2	1	4	1	1	1	2	2	2	4	2	2	4	1	2	4	2	2	2	2	1	1	2	4	1	2	1	1	1	37	2	4	6	2	2	2	6	2	2
yes	P	EC	4	4	4	no special feeling here or there	4	4	4	2	3	2	3	2	3	2	3	2	3	3	3	3	3	3	3	3	3	3	3	3	3	3	3	3	3	3	3	3	3	26	1	2	2	1	2	0	3	3	2
yes	P	EC	1	1	1	I don't like genetic modification of any kind.	1	1	1	2	5	2	1	2	5	2	5	2	1	5	5	3	5	5	5	5	5	5	5	2	2	1	2	2	2	2	2	2	2	36	2	4	4	1	2	0	5	3	1
yes	P	EC	5	4	3		5	4	3	2	2	2	2	2	2	2	4	1	2	3	3	4	4	3	4	3	2	4	3	4	2	4	3	2	3	4	3	4	3	26	1	1	5	3	2	0	2	1	2
yes	P	EC	4	1	7	It maims an animal.	3	6	5	2	5	2	5	2	5	2	5	2	5	4	2	2	4	5	3	4	2	4	2	2	2	2	2	3	2	4	2	2	4	27	2	3	5	3	2	0	2	1	1
yes	P	EC	1	3	1	I feel it is wrong to modify nature in any way.	3	4	4	2	1	2	1	2	2	2	2	2	1	5	5	2	5	5	4	5	5	5	5	2	4	2	4	4	2	4	3	2	4	31	2	2	3	1	1	2	5	3	1
yes	P	EC	1	3	4	Why do the cattle need to be hornless? Is this so the cattle don't ram into the workers? I never heard of this issue. Let them have their horns.	1	5	2	1	3	2	5	2	5	2	5	1	3	4	4	2	4	4	2	2	2	3	4	4	4	2	2	5	4	5	2	5	4	30	2	4	5	2	2	0	3	2	2
yes	P	EC	1	1	1	How could people actually believe tampering with nature like that couldn't have horrific consequences?	1	3	2	2	5	2	3	2	3	2	3	1	5	5	5	1	5	2	4	2	1	1	5	4	4	1	3	4	4	4	3	2	4	39	1	7	3	1	1	1	7	3	1
yes	P	EC	2	2	2	I realize the a lot of the products I consume are genetically modified and have been for years. I just do not think genetically modifying the identity of a species is necessary	2	2	4	2	5	2	5	2	4	2	5	2	3	4	1	1	3	1	1	5	1	4	1	4	2	2	2	3	3	3	2	4	2	58	1	5	5	1	1	1	4	3	1
yes	P	EC	1	1	1	We don't know what other effects it will have on them or us.	4	5	6	2	3	2	4	1	4	2	2	1	4	4	3	4	4	4	4	5	2	4	4	4	4	2	4	4	4	4	2	4	3	33	1	5	8	1	1	1	4	1	2
yes	P	EC	4	6	2	Nothing else to say honestly.	5	3	5	2	3	2	5	1	5	2	1	1	1	2	4	4	3	4	2	4	4	3	4	4	2	4	2	4	3	4	3	4	4	33	1	2	2	2	2	0	2	1	2
yes	P	EC	1	1	1	I absolutely do not support the genetic modification of animals for the consumption of eating their meat. I think it is cruel and violent and supports the meat industry, which is cruel and violent and terrible for the planet. This would be an egregious use of technology.	1	1	1	2	5	2	5	2	5	2	5	2	4	5	5	5	5	5	4	5	3	5	5	2	2	1	1	4	3	2	2	2	2	25	2	2	3	1	2	0	1	2	1
yes	P	EC	6	7	7	I don't think genetic modification of plants and animals is a problem.	3	6	7	1	2	2	5	2	5	2	5	2	5	1	1	1	2	3	1	1	1	1	1	2	2	1	2	4	2	2	2	2	1	35	1	4	5	1	2	0	1	2	2
yes	P	EC	7	7	7	They gotta do what they gotta do to make the best meat for everyone	7	7	7	1	4	2	5	2	5	2	5	2	2	4	2	2	5	3	3	2	1	2	2	3	2	1	2	2	2	1	2	2	1	23	1	1	5	1	2	0	4	1	1
yes	P	EC	2	6	2	I don't know much about cattle farming, but it seems a little extreme to remove their horns genetically. It feels irresponsible to genetically alter the species like this to save money.	1	2	3	2	5	2	1	2	1	2	1	2	1	4	2	2	4	4	4	4	2	4	4	4	2	2	2	4	4	4	2	2	4	32	1	3	3	1	2	0	5	2	1
yes	P	EC	5	4	5	If it causes less stress to the animal then why not.	5	4	5	2	3	1	2	2	2	2	3	1	3	4	4	2	3	4	2	3	2	4	4	4	4	2	2	4	3	3	3	3	4	34	1	5	6	1	2	0	6	2	1
yes	P	EC	7	1	7	I like that it would also cause less pain to the cows	7	7	7	2	5	2	5	2	4	2	5	2	2	5	5	2	5	5	5	5	2	5	5	2	2	1	2	3	2	3	2	2	2	31	2	4	5	1	2	0	1	2	1
yes	P	EC	6	5	4	I dont know how to feel. It some ways I think it's good and some ways it can be considered bad.	4	6	3	2	2	1	4	1	2	1	3	2	5	4	5	4	2	3	1	1	2	3	2	4	3	4	3	2	2	2	1	2	1	35	2	4	3	2	1	4	5	1	2
yes	P	EC	1	1	1	I think it's wrong on the grounds that you're removing something from them that they need sure if they're kept in a safe area where they don't need to defend themselves it seems like it's not a big deal but will this also affect their babies and eventually they will no longer be able to grow horns because of their parents genes being changed?	2	5	6	2	2	2	5	2	1	2	4	2	5	4	5	5	5	5	1	5	4	1	5	4	5	4	5	5	3	4	4	1	5	27	1	1	2	1	2	2	3	3	1
yes	P	EC	5	3	5	I worry that the cows need the horns to protect themselves out in a pasture, so I'm not convinced this is a good idea. Seems like it might be, so I am mildly in favor.	1	5	5	2	5	2	5	2	5	2	5	2	5	2	1	1	4	4	4	4	1	2	3	3	3	2	2	3	2	3	2	3	4	45	1	5	6	4	1	0	2	1	1
yes	P	EC	6	2	6	I feel this is an acceptable use of genetic modification.	5	5	6	2	5	2	5	2	5	2	5	1	3	2	3	2	4	4	3	3	2	3	3	2	1	1	2	3	2	2	2	2	2	24	1	3	5	1	2	0	4	1	1
yes	P	EC	4	3	5	depends on morals	3	5	4	2	3	2	4	2	5	1	3	2	5	2	4	3	2	3	2	2	2	3	2	4	4	3	4	1	3	4	3	2	3	39	1	4	5	1	1	0	4	3	2
yes	P	EC	5	5	5	I think genetic modification of domestic cattle to prevent them from growing horns is potentially beneficial and could save money.	5	5	5	2	5	2	4	2	4	2	4	1	3	4	2	2	3	3	4	3	2	3	3	2	4	2	4	3	4	4	2	3	2	40	1	4	5	2	1	0	3	2	2
yes	P	EC	1	1	1	You are taking a trait away from the cow regardless of how much time and energy it saves you. You wouldn't want that done to you, so why do it to a defenseless animal that has no say in the matter.	2	3	6	2	2	1	2	2	4	2	5	2	3	5	4	1	4	4	2	5	4	5	4	4	4	1	4	4	2	4	4	5	4	33	2	4	5	1	1	2	5	2	2
yes	P	EC	5	3	5	I think it would be good as long as it doesn't have any negative implications for cows or our society.	5	5	5	2	5	2	3	2	3	2	3	2	3	4	4	3	4	4	4	4	2	4	4	2	3	2	3	3	3	3	3	3	3	26	1	6	5	1	1	1	2	2	1
yes	P	EC	7	7	7	Nothing.	1	7	7	2	5	2	5	2	5	2	5	2	5	5	1	1	5	5	5	5	1	1	1	5	5	1	4	5	1	5	1	1	5	30	1	2	5	1	2	0	4	3	2
yes	P	EC	4	2	5	I feel it is unnatrual to nature.	4	5	3	1	1	1	1	1	1	1	1	1	1	4	2	2	4	4	3	3	3	2	4	3	5	3	3	4	2	3	2	4	4	21	1	2	2	1	2	0	5	2	1
yes	P	EC	4	5	5	Genetic modification has been something that humans have engaged in for thousands of years. Whether developing animals such as dogs to fill certain roles or selecting certain plants for distinct properties is part of human culture. However, when a few corporations take control of the process to corner the market and thus the product ( plant or animal) major questions and concerns are present. Als…	2	5	5	2	1	2	5	2	4	2	3	2	1	4	2	1	4	4	4	4	2	2	5	2	1	1	1	2	3	2	1	1	1	68	1	3	6	1	1	0	4	2	2
yes	P	EC	1	7	7		4	4	4	2	5	2	5	2	5	2	5	2	5	2	4	3	3	2	4	2	4	2	4	3	3	3	3	3	3	3	3	3	3	33	1	2	3	1	2	0	4	2	2
yes	P	EC	1	1	1	There is no reason to modify them to not have horns. It has nothing to do with the beef. I feel that any genetic modification is wrong	1	5	1	2	4	1	5	2	4	1	4	2	3	1	2	2	4	4	1	4	2	2	2	2	2	2	2	5	4	5	2	4	5	47	2	6	2	1	1	2	6	1	1
yes	P	EC	3	3	3	Im slightly against it as i dont think money is a good enough reason to genetically modify an animal	4	5	5	2	5	1	4	1	3	2	4	2	1	5	3	1	4	5	4	5	2	5	2	4	2	2	2	4	3	3	2	4	4	27	2	5	6	1	2	0	2	1	2
yes	P	EC	5	6	5		3	6	6	2	5	2	4	2	2	2	4	1	3	5	2	1	1	2	2	5	1	5	4	2	1	1	2	2	1	2	2	2	2	39	1	5	5	1	1	2	4	2	2
yes	P	EC	6	2	5	I feel that de-horning is fine if the cattle is for commercial use.	6	6	7	1	5	2	5	2	5	2	4	1	2	5	1	1	1	5	5	5	1	4	5	1	1	1	1	5	1	1	1	5	1	25	1	3	5	3	2	0	2	1	2
yes	P	EC	5	5	5	I think that this is a relatively harmless form of genetic modification, something we do quite frequently.	4	5	7	2	5	2	5	2	5	2	5	1	5	3	3	2	4	5	4	2	2	2	5	3	2	1	2	2	3	2	4	1	4	35	1	7	7	1	1	0	2	1	2
yes	P	EC	5	2	5	I think it can be very useful for many people.	5	3	5	1	4	2	3	2	3	2	3	1	3	2	3	2	5	2	2	5	4	3	2	2	3	2	2	2	2	4	2	2	4	26	2	2	3	1	1	0	2	2	1
yes	P	EC	3	3	2	I'm not sure why, but it makes me uncomfortable both ways. Part of me feels like the genetic modification would make things more humane since I'm not a fan of the horn removal surgery in the first place, however, I don't know if this would be the case or not and I'm just uncomfortable at the thought of it.	4	2	4	2	3	2	1	2	5	2	5	2	1	5	2	4	4	5	4	5	2	5	4	2	2	1	2	2	2	2	2	2	2	44	2	5	6	1	1	0	1	2	1
yes	P	EC	4	4	4	Although don't have enough evidence or knowledge to have a say about the genetic modification, from what I seem in movies, it is generally not a good thing.	4	4	4	1	3	1	4	1	3	2	3	2	5	3	3	3	3	3	3	3	3	3	3	3	3	3	2	4	2	3	3	4	3	28	2	4	5	3	1	0	4	2	1
yes	P	EC	1	7	6	I truly feel like it is something we need to investigate further!	5	4	4	2	2	1	3	1	4	2	1	1	5	5	1	1	4	3	2	3	5	3	5	2	3	3	4	5	5	1	2	3	5	25	1	4	6	1	2	0	1	1	2
yes	P	EC	5	2	7	I think that science can go to far but we need to advance more so we make new discoveries to help more people.	4	5	3	2	2	1	4	2	3	1	3	1	3	3	4	5	3	4	1	4	2	3	3	4	4	3	1	3	4	1	3	4	1	27	1	6	5	1	2	1	7	2	1
yes	P	EC	4	4	4		4	4	5	2	4	2	3	2	3	2	4	2	2	4	3	3	4	3	4	3	2	4	3	3	2	3	2	3	3	3	3	3	3	29	1	2	2	1	2	0	2	1	2
yes	P	EC	3	5	5	I think it's wrong to play God, but I think it would benefit the animal in the long run if thy did not have to have surgery.	6	7	7	2	5	2	5	2	5	2	2	1	5	5	5	2	1	5	4	4	2	1	5	4	4	2	1	5	2	3	2	2	5	21	2	6	3	6	2	1	4	2	1
yes	P	EC	1	7	1	I feel that animals are born the way they should be born. I feel that if it is going to modify them and they are going to be bothered then its rude and cruel. If you cannot deal with them the way they are they maybe should not be killed for a method of protein.	3	5	5	1	4	2	4	2	3	2	3	1	5	5	5	3	5	5	5	3	2	5	5	3	4	4	2	2	4	2	3	2	3	30	1	7	2	1	2	1	1	3	1
yes	P	EC	3	2	3		2	6	4	2	2	1	4	2	2	2	4	2	3	2	3	2	3	4	3	2	3	2	4	1	3	1	2	3	3	1	4	1	3	35	1	5	5	3	1	0	4	1	2
yes	P	EC	5	3	6	I am an animal lover but I recognize the need to streamline the industry that provides us with meat. I don't believe in cruelty to animals. And I'm able to live with the thought of this type of genetic modification. It seems like this would make life a little more comfortable for the cattle before they are slaughtered.	6	7	6	2	5	2	4	2	2	2	4	2	2	4	3	1	4	4	2	5	2	2	5	4	4	1	4	3	3	4	3	2	4	44	1	6	4	1	1	1	5	3	1
yes	P	EC	4	5	7	Will it cause any side effects?	4	2	4	1	3	2	2	2	3	2	4	2	4	5	3	1	3	3	1	3	1	3	5	3	4	1	4	3	2	4	2	3	4	24	2	1	4	2	2	0	4	3	2
yes	P	EC	1	1	1	When people find out that you genetically modiefied the cattle to be hornless you will end up losing money anyway because nobody wants to eat lab created meat.	1	5	4	2	5	2	5	2	5	1	2	1	5	5	4	2	5	5	5	4	2	5	5	2	3	2	3	5	2	3	5	4	4	29	2	5	5	1	1	3	2	2	1
yes	P	EC	1	1	1	I do not think that it is right to genetically modify cows. This action causes more harm than good.	1	2	1	2	5	1	5	2	5	1	4	1	5	5	5	5	5	5	5	5	5	5	5	4	5	4	5	5	4	4	2	5	4	42	2	3	5	3	2	1	3	2	1
yes	P	EC	1	1	1	Genetic modification is wrong on all counts. It should never be done.	1	1	1	2	5	2	5	2	5	2	5	2	4	2	4	1	4	2	2	5	2	4	5	1	2	2	2	2	2	4	2	2	4	47	2	4	5	1	1	0	4	3	1
yes	P	EC	6	6	6	I think it would be better to modify a cow to not have horns, then it would be to have to spend money on a surgery and have the cow in pain.	6	7	6	2	5	2	5	2	3	2	5	2	2	3	4	1	3	5	4	5	3	5	4	3	2	1	4	4	1	3	3	2	5	33	2	4	3	1	2	0	5	3	1
yes	P	EC	4	3	5	It doesn't seem like the modification would have too much of an effect on cattle in general, and would help cut costs so it doesn't seem like such a bad thing.	2	5	7	2	5	2	5	2	3	2	3	2	2	5	2	2	2	3	4	3	2	2	3	2	3	2	2	2	2	3	3	2	3	30	1	1	4	1	2	0	5	2	1
yes	P	EC	2	4	4		3	4	5	2	4	1	4	2	5	2	4	1	4	2	2	2	2	3	2	3	2	3	2	4	2	3	3	4	4	3	3	4	3	30	1	6	6	3	1	2	4	2	2
yes	P	EC	4	4	4	I don?t know how I feel about genetic modification. On one hand, I think playing God with nature is unacceptable and often has disastrous consequences, but on the other hand, you?d be saving cattle the pain of having to go through surgeries to get dehorned.	4	7	7	2	5	2	4	1	1	2	4	2	1	5	5	3	5	5	5	5	3	5	5	4	4	1	3	4	4	3	3	2	4	30	2	3	4	1	2	0	1	2	2
yes	P	EC	1	1	1	doing something like this is stupid. If an animal was genetically meant to be hornless then they would have been born that way.	1	1	1	2	5	2	4	2	5	2	5	2	5	4	5	2	5	5	5	5	2	5	5	4	4	2	4	4	4	4	2	4	4	43	2	3	4	1	1	1	3	2	1
yes	P	EC	1	1	1	I don't care for genetically modified anything. It's just corporations trying to save money by creating these warped things.	1	1	5	2	5	2	2	2	4	2	3	1	4	5	4	3	5	5	5	5	3	5	4	2	2	2	2	3	4	2	2	4	2	46	1	1	3	1	2	0	1	1	2
yes	P	EC	1	2	4	How would you feel if you were genetically modified?	1	1	1	2	5	2	5	2	5	2	5	2	5	5	5	5	5	1	5	5	5	5	5	1	5	5	5	1	1	5	5	1	1	29	2	3	3	5	2	0	7	2	1
yes	P	EC	7	7	7	Not only would this save costs but it would spare the animals a lot of pain. If this sort of genetic modification can be done safely, I think it'd be a very good thing for the world.	7	5	7	2	5	2	5	2	4	2	5	1	2	4	3	3	4	4	4	4	4	3	4	3	4	2	4	4	4	4	4	2	4	30	1	2	3	1	2	0	2	2	1
yes	P	EC	1	1	1	Genetic modification is a failed technology as it is and the less animals and plants violently manipulated and altered, the better	1	1	1	2	5	2	5	2	5	2	5	2	5	5	5	5	5	5	5	5	5	2	5	4	2	2	2	4	2	4	3	2	4	36	2	3	5	1	2	0	1	3	1
yes	P	EC	7	2	3	I believe that genetically modifying organisms is not a right thing to do and will ultimately harm the environment.	4	3	4	2	4	2	4	2	4	2	3	2	3	4	3	2	1	2	4	2	1	5	5	4	2	1	2	2	4	4	3	5	4	30	1	2	5	6	2	0	4	2	2
yes	P	EC	3	4	3	Seems a little silly to me.	1	6	6	2	5	2	4	2	5	2	5	1	5	4	2	1	4	4	4	4	2	3	3	2	2	2	2	4	4	4	2	2	2	31	2	7	8	1	1	2	6	3	1
yes	P	EC	5	6	5	I don't know enough information about this topic to make an informed decision but this doesn't seem like particularly a bad tihng.	6	5	7	2	5	2	2	2	4	2	5	1	1	4	1	2	4	2	2	4	2	4	4	2	2	1	1	4	2	2	4	2	3	29	1	1	3	1	2	0	1	2	2
yes	P	EC	1	1	1	Kind of a simplistic statement without ability to considering untended consequences	2	5	5	1	4	2	5	2	5	2	1	1	3	4	2	2	4	3	4	2	2	2	4	3	2	2	2	4	2	2	2	2	4	68	2	4	6	1	1	0	5	1	2
yes	P	EC	6	6	6	Seems like it'd prevent some pain and suffering for the animal in the long run	6	7	6	2	5	2	5	2	2	2	5	2	2	4	4	3	5	5	3	5	3	5	5	1	2	1	1	3	2	2	4	2	1	31	2	3	6	1	2	0	2	2	2
yes	P	EC	6	7	6		6	5	7	1	5	1	1	2	4	2	5	2	2	1	1	1	1	1	2	1	1	2	1	1	2	2	2	2	4	2	4	3	2	24	1	4	5	1	2	0	6	1	2
yes	P	EC	3	3	3	I think it is horrible. You are taking away a animals way of defending themselves.	4	5	3	2	4	1	3	2	2	2	2	2	2	4	4	2	4	4	4	4	2	3	4	2	3	2	2	3	2	2	2	2	4	42	2	6	6	1	1	1	5	1	1
yes	P	EC	1	1	1	I feel that genetic modification is unnatural and may cause other problems within the cattle.	1	3	5	1	5	2	3	2	4	2	3	2	2	5	1	2	4	5	1	5	3	2	2	5	1	2	4	2	1	4	5	5	2	31	2	2	4	2	2	2	2	1	2
yes	P	EC	1	1	1	i feel it is unnatural and could be hard for our bodies	3	3	3	2	5	2	1	2	1	2	4	2	1	5	5	3	5	5	4	5	3	5	5	5	5	3	5	5	3	5	3	5	5	29	2	6	3	4	2	0	1	2	1
yes	P	EC	1	1	1	I think it would be disgusting to genetically make them hornless	1	1	1	2	5	2	5	2	5	2	5	1	1	5	5	5	4	5	5	5	4	5	4	1	1	1	1	1	1	1	1	1	1	54	2	4	4	1	1	1	5	3	1
yes	P	EC	4	6	2	Well it'd depend on any side effects but all in all, domestic breeds of cattle don't have any need for horns in their day to day life. While I'm interested improving the lives of domestic cattle I don't see any reason this should have any positive or negative effect on them. In fact, not having to dehorn them seems like a plus for them as well.	5	5	6	2	5	2	5	2	2	2	5	1	3	4	5	3	3	5	4	3	3	4	5	1	1	1	1	1	4	1	3	1	1	23	2	1	3	1	2	0	1	2	2
yes	P	EC	4	3	3	I think it's acceptable to genetically modify humans if those humans give their consent. Animals, like cattle, can't give their consent, can they? So, from my point of view, that's a no go.	2	4	3	2	5	2	4	2	2	1	2	2	4	5	4	3	5	5	5	3	4	3	4	3	2	2	3	3	4	3	3	2	2	68	1	2	3	1	1	0	2	1	2
yes	P	EC	4	4	4	What benefit would it have to dehorn?	2	4	4	1	2	2	3	2	5	2	5	2	4	4	2	2	4	4	2	3	2	4	4	4	4	2	4	4	2	4	2	2	4	38	2	5	3	1	1	2	5	2	1
yes	P	EC	2	2	2	I don't believe in genetically modifying an animal to save money for those raising animals for meat. They messes with natural in my opinion and I'd be much less likely to purchase that meat if I am aware it is happening.	2	3	4	2	5	2	2	2	4	2	4	2	2	4	3	2	4	2	4	3	2	3	4	2	2	2	3	3	2	2	2	2	4	31	2	4	6	1	1	1	5	2	1
yes	P	EC	1	7	2	I just feel like its so unnatural and can that be good for us?	4	4	6	2	1	2	1	2	1	2	1	2	1	5	4	1	3	4	1	2	3	2	4	4	2	1	2	4	2	5	2	2	4	35	2	5	2	1	1	2	4	2	1
yes	P	EC	5	4	4	There are benefits of convenience to it, but it also goes against nature.	2	5	5	2	5	2	5	2	3	2	3	1	3	2	2	2	4	4	3	4	2	5	3	2	2	2	2	4	4	4	2	4	4	28	2	3	2	1	2	0	2	1	1
yes	P	EC	4	2	3	I think genetic modification is unnecessary.	4	5	4	2	5	2	4	2	4	2	3	2	2	5	5	2	5	5	4	5	5	2	5	1	4	3	4	4	4	2	3	4	5	44	2	1	6	2	2	2	5	1	1
yes	P	EC	4	4	3	I am hesitant to say if this is a good thing. Until we know it will not affect the body as well as chemical reactions, also if this GMO engineering is not good for humans, I just cannot commit to saying it is a good thing.	4	4	4	2	3	2	3	2	4	2	2	2	1	4	4	2	3	4	2	5	4	5	4	4	4	2	1	4	4	5	4	5	5	57	2	1	3	1	2	0	6	1	1
yes	P	EC	5	3	5	Genetic modification is ok in some instances, I am not against it in this situation.	5	5	6	1	4	1	3	1	2	2	5	2	3	4	4	2	4	5	2	4	4	4	4	2	4	2	2	5	4	4	4	2	4	33	2	3	4	1	2	4	5	2	2
yes	P	EC	5	3	5	I grew up on a dairy farm and have personal knowledge of the unpleasant task of dehorning cattle. I never enjoyed performing this task because it often was painful for the animal. Hornless dairy cattle would be beneficial, but what is the long term implications? Will this modification be transmitted from generation to generation? Or will this modification have to be applied at the embryo level? W…	5	7	5	1	4	2	5	2	2	2	5	2	4	5	1	1	4	5	4	4	1	4	4	4	2	1	2	4	2	3	1	2	3	54	1	5	5	1	2	0	7	2	1
yes	P	EC	2	6	3	i dont believe in genetic modification	2	1	3	2	5	2	5	2	3	2	3	2	3	2	4	4	2	2	4	4	4	2	2	4	2	4	4	2	2	3	2	4	2	27	1	3	4	2	2	0	2	1	1
yes	P	EC	6	7	7	I don't see too much of a problem with it if it produces positive results.	2	7	7	2	5	2	4	2	1	2	1	1	2	5	4	2	4	5	5	5	5	4	5	1	2	1	1	5	4	2	2	2	4	41	1	1	3	1	2	0	1	3	1
yes	P	EC	5	5	5	to make a positive changes in these animals is acceptable	4	7	4	1	5	2	5	1	5	2	5	1	4	5	4	2	3	5	5	5	3	3	5	5	4	2	2	5	5	5	4	3	5	26	1	3	5	3	2	0	1	3	1
yes	P	EC	4	5	5	I honestly can't see any reason not to do something like this.	6	5	5	2	5	1	5	2	5	2	5	2	1	4	4	2	4	4	3	4	4	4	4	3	3	2	2	3	2	2	4	2	3	30	2	3	2	2	2	0	2	2	2
yes	P	EC	4	2	3	Just sounds wrong to me.	3	4	5	2	1	2	3	2	4	2	1	1	1	4	4	3	4	5	3	5	3	4	4	4	3	4	4	4	3	5	3	2	2	60	2	4	2	1	1	0	2	2	1
yes	P	EC	1	7	1	humans are not gods and should not mess with nature.	4	6	6	2	4	2	5	2	4	2	3	1	2	2	4	2	5	4	2	3	2	4	4	4	4	4	4	4	2	4	4	4	4	37	2	4	3	1	2	1	7	2	1
yes	P	EC	4	4	1	I do not agree with genetic modification of animals	1	3	5	2	4	2	5	1	5	2	5	2	4	3	4	1	5	5	4	5	3	4	5	1	4	1	4	5	3	5	5	4	4	38	2	6	3	1	1	2	3	3	1
yes	P	EC	3	2	3	It just doesn't feel right.	2	4	3	2	3	2	3	2	3	2	4	1	2	5	5	4	5	5	4	5	4	4	5	4	4	2	3	4	3	4	4	3	4	33	1	2	3	6	2	0	4	1	2
yes	P	EC	5	2	5	If it saves harm to the cattle and cuts costs, it seems like a good thing. However, I have to question if this is morally right to do to these animals.	5	7	7	2	4	2	4	2	4	2	4	2	1	5	4	4	5	5	4	5	2	5	5	2	3	2	4	4	3	4	2	3	4	60	2	4	4	1	1	2	2	2	1
yes	P	EC	3	4	4	I am just not sure about it	3	4	3	2	1	2	4	2	2	2	3	2	3	5	4	3	4	3	1	3	3	5	3	4	4	4	4	3	4	3	3	3	2	32	1	3	3	1	2	0	5	3	1
yes	P	EC	1	4	2	I don't think they should be genetically modified any more than they already are and I also don't think they should be bred for food.	3	4	4	2	5	2	5	2	5	2	5	2	5	5	5	5	5	5	5	5	4	5	5	2	2	1	1	4	1	1	3	3	4	28	2	3	5	1	2	0	1	1	1
yes	P	EC	1	1	1	I feel the application of any genetic modification of animals is just plain wrong. I feel it is interfering with nature, and how the animals are supposed to be naturally. Any genetic modification should be done naturally over the course of natural evolution and not is a laboratory.	1	5	5	2	5	2	4	2	4	2	4	2	3	4	2	1	4	4	4	4	2	4	2	4	2	2	4	4	3	4	2	3	2	40	1	2	5	3	2	0	1	1	2
yes	P	EC	4	7	7	I don't think it is a big deal, the animals aren't really being hurt by the modification.	3	5	7	2	1	2	4	2	2	1	4	2	3	4	4	4	4	5	4	4	3	2	5	2	2	2	2	4	2	4	4	2	4	30	1	3	2	1	2	0	4	2	2
yes	P	EC	3	2	2	I disagree with this application because I think it is morally wrong to keep animals from growing into their natural state, and I believe this process entails this.	1	4	4	2	4	1	1	2	1	1	4	2	1	3	4	3	4	5	4	4	2	3	4	1	1	1	2	3	2	2	1	4	3	36	1	2	4	2	2	0	2	3	2
yes	P	EC	1	1	1	First of all, if the breed is supposed to have horns, then they should be allowed to grow them. Second, modifying one characteristic may have implications (possibly deleterious) on other characteristics in the same animal.	1	4	1	1	5	2	5	2	5	2	5	2	2	3	2	2	4	5	2	5	2	5	5	2	1	2	3	4	2	4	3	3	4	81	2	3	7	1	2	0	5	2	2
yes	P	EC	1	1	1	Nature is given by God. Although medical technology saves many lives, modifying DNA of a species for the reason of saving money is unethical and has serious implications in the long run. This is like a horror movie in making.	1	3	4	2	5	1	3	2	3	2	2	1	4	4	2	2	2	4	2	3	2	3	4	3	2	2	2	4	2	4	2	2	3	54	2	4	5	3	1	1	6	2	2
yes	P	EC	3	3	2	I feel like genetically modifying an animal would have other effects that would not be good for them or for us.	1	3	2	2	5	2	4	2	4	2	4	2	2	3	3	2	4	4	4	5	3	4	4	2	4	2	2	4	2	4	2	2	4	35	2	1	3	4	2	1	4	2	1
yes	P	EC	7	3	5	I think that it saves the cow the pain of the surgery, so if they have to be hornless, this is okay, even a pretty good solution as natural selection could do it eventually. If it's about saving costs, it's a little less ethical, but still, saves the cow the surgery, and being more productive without actually harming the cow is okay to me.	5	4	7	2	5	2	5	2	5	2	5	2	2	5	5	1	4	5	5	5	1	2	5	2	2	1	4	5	4	4	1	3	4	33	2	1	5	1	2	0	1	1	2
yes	P	EC	6	6	6		5	5	6	2	5	2	3	2	2	2	4	2	3	3	2	2	2	4	2	3	3	3	2	4	4	3	3	4	3	3	4	4	3	24	1	3	2	1	2	0	5	2	2
yes	P	EC	7	7	7	This would also be in the best interest of the cattle who no longer will need to be dehorned.	7	7	7	2	5	2	5	2	5	2	5	1	3	2	4	2	5	3	5	4	1	4	3	2	2	2	2	4	2	4	2	2	4	24	2	1	5	1	2	0	2	3	1
yes	P	EC	3	2	3	I am not a fan of hurting animals	1	5	3	1	4	1	4	2	3	2	5	2	4	5	5	4	5	5	5	5	3	4	3	2	2	4	2	4	5	2	2	4	4	23	2	3	3	1	2	3	5	1	1
yes	P	EC	6	1	5	genetic modification is important because it doesn't allow us to be able to run out of materials. because genetic modification is endless	5	3	6	2	1	1	5	2	3	2	2	1	4	4	3	2	3	4	2	3	2	4	3	4	5	3	3	4	3	3	4	2	2	23	1	4	5	2	2	0	6	1	2
yes	P	EC	3	3	4	It seems a bit like a slippery slope. If it were actually for a better purpose, e.g. to avoid suffering, then that would be better, but as of now it sets a dangerous precedent all for what cannot be major cost benefits.	5	5	6	2	5	1	3	2	4	2	2	1	5	5	4	2	4	5	2	5	4	3	5	5	3	1	1	5	2	5	2	5	4	24	1	7	3	3	2	0	3	1	2
yes	P	EC	1	1	1	just wrong	1	3	1	2	5	1	5	2	5	2	5	2	5	5	5	2	5	5	5	5	5	5	5	2	5	1	5	5	2	5	3	4	4	38	2	5	4	1	1	3	5	3	2
yes	P	WW	2	1	1	Because it's exceedingly cruel to the animals. This would be no less than disfigurement. We need to draw the line somewhere. How cruel will we be when using animals for human being's own ends? We already torture them routinely. Isn't that more than enough already?	4	6	5	2	5	2	5	2	4	2	3	2	2	5	4	4	5	5	5	4	2	5	4	2	1	2	1	2	2	2	2	2	1	42	1	6	3	1	2	0	6	2	1
yes	P	WW	5	6	6	I think this change does not hurt the cattle and the farmers would be safer.	4	6	3	2	5	2	4	2	2	2	5	2	2	4	4	2	5	5	4	5	2	5	4	2	2	2	2	2	2	4	2	2	4	27	2	1	6	4	2	0	2	2	1
yes	P	WW	5	7	7	I have no problems with genetic modification and that sounds like a perfectly reasonable use.	2	6	5	2	5	2	5	2	5	2	5	2	4	1	1	1	1	1	1	1	1	1	1	2	2	1	2	4	1	1	1	1	2	36	1	3	3	1	2	1	5	3	1
yes	P	WW	2	2	2	They have the horns for a reason and I do not think they should be modified in any way	2	5	4	2	4	2	2	2	3	2	4	2	2	4	3	2	4	4	3	3	2	2	4	2	2	2	2	4	2	2	2	4	4	37	2	5	4	1	1	3	5	3	1
yes	P	WW	1	1	1	There is really no reason to do this to the animals it does not improve them in any way.	1	1	1	2	5	2	4	2	5	2	5	2	4	5	5	1	5	5	3	5	5	5	5	5	5	2	5	5	4	5	4	5	5	34	2	4	5	1	1	1	4	2	1
yes	P	WW	3	2	3	Unless the danger is in the extreme, it feels like a completely unnecessary modification.	1	3	4	2	4	2	4	2	2	2	1	2	3	3	3	3	3	4	3	4	3	3	3	1	2	1	2	2	2	2	3	2	2	25	1	3	5	2	2	0	2	2	2
yes	P	WW	4	4	4	I think it can be a good thing, but I also think it could lead to other things that aren't so good.	4	4	4	2	3	2	3	2	3	2	3	2	3	4	2	2	3	4	2	4	2	4	4	4	2	2	3	3	2	4	4	4	2	29	2	1	4	1	2	0	5	3	2
yes	P	WW	4	4	4	dont care really	4	4	4	2	3	2	3	2	3	2	3	2	3	3	3	3	3	3	3	3	3	3	3	3	3	3	3	3	3	3	3	3	3	26	1	3	3	1	2	0	3	2	1
yes	P	WW	6	6	6	Because it is practical. Simple as that frankly.	4	6	4	2	5	2	5	2	4	2	5	1	4	1	1	1	2	3	1	1	2	2	1	2	3	1	2	4	2	3	3	2	2	28	1	2	3	1	2	0	3	2	1
yes	P	WW	1	1	1	I think this is unnatural. I wouldn't support genetic modification for any reason, especially with cattle.	1	2	3	2	5	2	5	2	2	2	1	1	4	5	2	1	1	1	5	3	2	1	2	5	2	1	2	1	2	3	1	1	3	29	1	1	3	1	2	0	7	2	2
yes	P	WW	5	4	2	I dont like it. They are playing with fire.. we eat that stuff and it messes with our own dna	2	5	6	2	5	1	3	2	5	1	5	2	1	5	5	4	5	5	3	5	4	5	5	5	5	2	3	5	4	4	4	4	5	27	2	1	3	4	2	2	4	2	1
yes	P	WW	1	1	1	It is unnecessary and should not happen because of genetic modification. IF farmers want this then breed it out of the cattle. Also just cut them off.	1	5	5	2	5	2	5	2	5	2	4	2	5	1	1	1	2	1	1	1	1	1	1	1	2	1	2	4	1	3	2	2	2	30	1	2	5	1	1	1	7	3	2
yes	P	WW	7	7	7	As long as it is not harming the animal and there is a benefit, then I am ok with it.	5	7	7	2	5	2	1	2	1	2	1	2	1	5	5	5	5	5	1	5	4	5	5	4	5	1	2	2	1	5	4	4	5	44	2	5	5	1	1	2	6	2	1
yes	P	WW	4	4	5		5	4	4	2	3	2	4	2	4	1	4	1	3	3	3	4	3	3	2	4	4	2	3	3	2	2	3	4	3	3	2	2	2	25	1	2	4	1	2	0	2	2	2
yes	P	WW	4	4	4	None	4	6	6	2	4	2	3	2	3	2	3	1	2	4	4	4	4	4	4	4	4	4	4	2	2	2	2	2	2	3	2	2	2	28	1	2	5	3	2	0	4	2	2
yes	P	WW	4	4	4	While I don't want farm workers injured by the cattle, I need to know what the risk is to the cattle by not having horns anymore.	4	4	4	2	5	2	5	1	3	2	4	2	5	5	5	3	5	5	5	5	3	3	5	2	2	2	2	2	2	2	2	4	4	57	2	6	2	4	1	0	1	3	1
yes	P	WW	1	1	1	Its is against nature to alter these animals for human purposes	1	1	1	2	5	1	5	1	5	2	5	1	5	5	5	5	5	5	5	5	5	5	5	1	1	1	1	5	5	1	5	5	1	49	2	4	5	2	1	0	1	2	2
yes	P	WW	1	1	1	I feel it is awful to genetically modify animals for any reason.	1	1	1	2	4	1	3	2	5	2	5	2	2	5	5	1	5	5	2	5	3	5	5	5	5	1	5	5	3	4	3	4	4	60	2	5	2	1	1	1	5	3	1
yes	P	WW	6	2	6	To my knowledge, the horns serve no purpose other than to harm.	7	6	4	2	1	2	3	2	3	2	4	1	4	5	4	2	3	5	3	4	4	4	4	4	4	3	4	4	2	4	3	4	4	75	1	3	3	1	1	0	5	2	2
yes	P	WW	6	2	5	it can be right in soem situations	5	5	6	2	3	2	3	2	4	2	5	1	4	4	4	2	4	4	3	2	1	3	2	2	3	2	1	4	4	2	1	4	3	28	2	2	3	1	2	2	3	2	1
yes	P	WW	2	1	1	I understand the reason for genetically modifying cows to be hornless, but my gut tells me to leave the cows alone. They were made that way for a reason.	1	3	1	2	4	2	4	2	4	2	5	2	2	5	2	1	2	3	2	4	2	1	4	4	2	2	2	4	4	4	4	4	4	46	1	1	2	1	2	0	6	1	2
yes	P	WW	2	2	2	I have no objections to genetic modification and our food has been geneticially modified for thousands of years. That being said, I wouldn't support it becoming common to just genetically modify random animals or even humans for trivial and/or unnecessary reasons	2	2	2	2	3	2	4	2	3	2	4	1	4	4	2	2	4	2	3	2	2	4	4	4	2	2	3	3	3	2	2	3	4	34	1	4	4	1	1	0	4	2	1
yes	P	WW	1	1	1	These animals need to be left alone. They absolutely do not need genetic modification.	1	1	2	2	5	2	5	1	1	2	4	2	1	4	5	1	5	5	4	3	5	1	5	4	5	1	5	5	4	5	5	1	5	65	2	2	2	1	2	0	5	3	1
yes	P	WW	6	7	6	I think genetic modification is necessary to prevent possible injury when taking care of the animals.	6	6	7	2	5	1	5	2	4	2	5	2	5	4	2	2	4	2	2	2	3	2	2	5	3	2	4	2	2	2	2	2	2	26	1	7	6	1	2	1	1	1	2
yes	P	WW	4	3	3	I am not sure about it because I do not have all the information.	3	5	6	1	4	1	3	2	4	2	3	1	3	2	3	2	2	2	2	3	3	2	4	3	4	4	2	4	2	3	3	4	2	27	1	3	3	1	1	2	2	2	2
yes	P	WW	6	5	5	protecting workers is pretty much a good thing	5	6	4	1	4	2	5	2	3	2	5	2	4	3	2	2	4	5	2	5	2	4	4	3	2	1	2	4	2	3	4	2	2	25	1	2	5	3	2	0	2	2	2
yes	P	WW	4	4	4	I don't care if cattle bred for food are hornless, I don't have a use for their horns and neither do they.	4	5	4	2	5	2	3	2	3	2	3	1	1	4	2	1	3	4	2	3	3	4	3	3	3	2	3	3	2	4	3	3	3	40	1	1	3	2	2	0	2	1	2
yes	P	WW	1	1	1	I don't think it's humanity's job to 'play god' and modify things the way they were born and created to be.	1	3	1	2	5	2	4	2	2	1	3	1	2	5	5	5	5	5	5	5	5	5	5	2	2	1	1	2	2	4	2	4	4	29	2	2	3	1	1	0	3	2	1
yes	P	WW	3	2	2	I think it would be cruel to the animal. I wouldnt like the idea I think it would be terrible.	2	6	3	1	4	2	2	2	4	2	5	2	4	4	4	3	5	4	4	4	4	4	4	2	4	2	4	4	4	4	3	5	2	27	2	4	5	1	1	1	2	1	1
yes	P	WW	3	3	4	none	4	1	3	1	4	2	2	1	1	2	2	1	2	3	3	1	3	3	3	3	3	3	3	4	1	1	3	3	4	2	1	4	3	25	1	2	5	1	2	0	4	2	2
yes	P	WW	5	2	5		6	7	6	2	4	2	4	2	3	1	3	1	3	4	2	2	2	2	4	2	2	2	2	4	4	2	4	2	4	4	2	2	2	52	1	2	1	1	1	3	6	1	1
yes	P	WW	4	4	5	What is the injury rate of farm workers working with horned cattle? Is it a problem that needs this sort of solution?	4	4	5	2	5	2	5	2	4	2	5	2	5	3	3	2	4	5	4	3	2	3	3	2	2	1	2	3	2	2	2	2	2	45	1	6	6	1	1	2	2	1	1
yes	P	WW	3	3	4	I feel humans should not alter animals just to make it easier for us. The animals were there they way they are and for us to manipulate them to meet our needs seems wrong.	4	5	4	2	5	1	3	2	4	2	4	2	4	5	4	2	5	4	4	5	3	3	5	3	2	1	2	3	2	4	2	4	4	32	2	4	5	3	2	0	2	1	2
yes	P	WW	5	5	3	If genetic modification is going to provide a great benefit, then I might support it. However, I do not believe eating foods that have been genetically modified is healthy at all.	3	7	5	2	5	1	3	2	4	1	2	2	2	1	2	1	2	2	4	4	4	1	4	4	4	2	2	2	4	4	2	2	4	31	1	4	6	1	1	1	4	3	1
yes	P	WW	3	5	3	Genetically modified animals is not a humane thing to do.	1	5	1	2	5	2	3	2	4	2	1	2	1	4	4	1	4	5	4	2	2	5	4	4	2	2	2	4	2	4	2	2	4	26	1	4	5	1	1	0	4	3	1
yes	P	WW	1	1	1	I don't believe it is morally right to modify animals for the benefit of humans.	1	1	1	1	5	2	2	2	3	2	5	2	3	5	2	3	4	5	2	5	2	5	4	2	2	1	1	4	1	4	2	4	2	37	2	1	3	1	2	2	1	1	1
yes	P	WW	5	5	4	My feelings would hinge largely on how the modification was done. It it was through selective breeding I'd feel better than if someone were to try to recreate cattle in a lab. I'd also need to know more about how the cattle interact with each other on the ranch. If they are subject to fight with each other I would be against it. If they are usually separate with low incidences of fighting, I woul…	4	7	5	2	5	2	4	2	4	2	5	2	4	3	1	2	3	3	4	4	3	4	5	2	2	1	2	3	2	4	4	3	4	35	2	4	4	1	2	0	4	2	1
yes	P	WW	3	5	3	I don't think we understand all of the implications of modifying the genes, and would be cautious of doing so.	2	4	3	2	3	2	3	2	5	2	5	2	4	5	5	4	5	5	5	5	2	4	5	4	3	2	3	4	4	4	2	3	4	35	1	7	8	1	1	1	2	2	1
yes	P	WW	3	2	5	I just don't think it's advisable to genetically alter a natural, biological organism. We can never be 100% sure if doing this is safe for the animal and in turn, the humans who consume the animal.	3	5	2	2	5	1	4	2	3	2	5	2	4	5	2	2	5	5	4	5	2	4	3	2	4	1	2	3	2	3	4	2	4	51	2	3	6	1	1	1	5	2	2
yes	P	WW	1	2	1	i dont think an animal should be genetically altered.we do not know the long effects it could have.	1	1	4	2	2	2	3	2	3	2	2	2	1	4	5	1	5	5	3	5	3	5	5	4	5	2	5	5	2	5	2	5	4	50	2	3	2	1	1	1	5	3	1
yes	P	WW	1	2	2	I think nature should be how it's intended.	1	2	1	2	1	2	1	2	1	2	1	2	1	4	3	2	4	4	4	5	2	2	5	2	2	2	4	3	2	4	2	3	2	29	2	5	5	1	2	0	4	2	1
yes	P	WW	7	7	7	Am fairly open to the topic of GM, but have no particular thoughts beyond those covered by the previous questions.	4	7	4	1	2	2	4	2	4	2	4	2	3	4	2	2	3	4	4	4	2	4	3	4	2	2	2	4	3	4	2	2	2	67	1	1	4	1	2	0	4	3	2
yes	P	WW	1	1	1	It is simply wrong to genetically modify animals or any other organisms with DNA.	1	1	1	2	5	2	4	2	5	2	4	2	3	2	2	2	2	3	2	4	2	2	3	2	2	1	2	3	2	3	2	2	2	32	1	2	5	2	2	0	6	1	2
yes	P	WW	3	5	3	Just because you can do something doesn't mean you should. I'm sure the cowboys who work with cattle all day know the risks, and have taken those risks for generations.	1	3	1	2	5	1	1	2	3	2	3	1	1	5	4	3	5	5	5	4	2	5	5	2	3	1	2	3	1	3	2	2	3	42	2	1	5	1	2	0	2	1	1
yes	P	WW	7	7	7	There are more important things. Workers almost never get horned.	3	5	4	1	5	2	5	2	3	2	5	1	4	4	2	2	4	4	4	3	2	4	4	3	2	2	2	4	3	2	3	3	4	58	1	1	3	4	2	0	1	3	2
yes	P	WW	4	4	5	So long my as the cattle have no ill effects I have no problems with this	4	4	6	2	5	2	2	2	1	2	1	2	2	5	5	5	5	5	4	5	2	3	5	4	4	2	4	4	4	2	2	4	4	30	2	7	5	1	2	0	2	1	1
yes	P	WW	4	2	4		4	5	3	2	1	2	1	2	1	2	2	2	3	4	4	2	4	4	2	4	4	2	2	3	3	4	4	3	3	4	3	4	4	36	2	4	5	1	2	4	3	1	1
yes	P	WW	5	4	5	IT makes sense to keep farmer's safe but is the horn important for the animal. I need to know more info before I can make up my mind	2	7	4	2	5	1	4	2	5	2	5	2	5	5	3	2	4	4	5	2	1	5	3	3	1	1	1	1	2	1	2	4	3	27	2	1	3	2	2	0	1	2	2
yes	P	WW	7	7	7	If this is the only change, it seems to be harmless to the animal. It would make meat and dairy less expensive because the farmers have to pay less for their injuries.	7	7	7	2	4	2	4	2	2	2	5	1	3	4	2	2	4	5	4	5	2	5	4	3	1	1	2	2	2	4	2	2	2	28	2	3	6	1	1	0	1	2	1
yes	P	WW	1	1	1	I don't think we should be modifying animals to our benefit as humans.	1	4	2	2	5	2	5	2	1	2	4	1	1	5	4	4	5	5	4	5	3	4	5	3	1	1	2	4	2	3	2	3	5	38	2	4	2	1	1	0	4	3	1
yes	P	WW	3	3	4	I'm not sure how I feel about this issue. Can't they just remove the horns without causing harm to the animals?	3	5	4	2	5	2	5	2	5	2	5	1	4	4	4	2	4	3	4	2	2	2	4	2	4	2	3	4	4	4	2	4	4	45	2	4	8	6	1	1	5	2	1
yes	P	WW	1	1	2	This would be altering the DNA of the species for future generations just to appease some farm workers. No way. What if future cattle offspring are not on a farm? They would be ill equipped to last in the wild and this genetic modification could be to blame for their potential dying out.	1	5	4	2	5	2	4	2	4	2	5	2	3	4	3	3	4	5	3	5	2	4	4	2	2	2	2	3	3	3	3	2	2	34	2	4	5	1	1	1	2	2	2
yes	P	WW	3	2	3	Animals evolved with features needed to provide protection, we have no right to mess with that.	4	6	4	2	5	2	5	2	5	2	5	2	3	4	5	2	4	4	2	4	4	2	5	4	4	2	2	4	2	4	4	4	4	39	2	7	4	1	1	2	4	3	1
yes	P	WW	1	1	2		1	5	3	2	5	2	1	2	5	2	5	2	4	5	3	2	5	5	3	5	5	5	5	4	2	1	2	4	2	3	2	2	3	43	1	5	6	1	1	2	4	2	1
yes	P	WW	7	7	7	It would reduce harm to people and would reduce the suffering of the animals. My parents raised cattle when I was growing up, I've seen bulls dehorned and it sure looks painful. This would avoid that.	7	7	4	2	5	2	5	2	5	2	5	1	2	5	4	4	5	5	4	5	4	3	5	2	2	2	4	4	2	3	3	2	3	46	1	1	5	1	2	0	1	3	2
yes	P	WW	3	6	3	I think that is not normal and also how would the animal be able to protect itself in the case of prey getting into the field like coyotes and such.	2	4	4	2	5	2	3	2	3	2	4	1	3	5	4	3	4	5	4	4	2	4	5	2	3	2	3	4	2	3	1	2	3	30	2	5	5	1	1	2	4	2	1
yes	P	WW	3	6	2	This type of genetic modification is inappropriate and meaningless. Workers should find a way to protect themselves without removing parts of an animal that nature intended.	2	3	3	2	4	2	2	2	2	2	2	2	3	4	4	2	4	4	4	2	2	2	4	2	2	2	4	4	2	2	2	4	2	64	2	4	5	2	2	0	2	2	2
yes	P	WW	4	5	4	I can see how it would be beneficial to protect the workers and really if the cattle are being raised by humans it doesnt do them any harm. On the other hand, the cattle are born with horns and it seems wrong to remove them. I'm torn on this issue.	2	5	4	2	5	2	5	2	5	2	5	2	4	2	1	2	3	5	2	3	1	1	1	1	1	1	1	3	1	2	2	2	2	33	1	5	5	1	1	2	5	2	2
yes	P	WW	2	2	1	When you genetically modify an animal to that degree I think it's going to have negative repercussions.	2	2	2	2	4	2	4	2	4	2	4	2	3	1	2	1	2	4	2	2	2	2	2	1	1	1	1	3	2	2	2	2	2	28	1	4	3	4	2	0	6	2	1
yes	P	WW	1	1	1	Modifying food is one thing but to modify an animals horns serves no purpose when you can file the horns down to protect people.	1	1	4	2	2	1	3	2	1	2	1	2	4	5	5	1	4	5	4	5	3	3	5	4	4	2	4	4	4	5	4	4	3	59	2	1	2	1	2	0	4	2	1
yes	P	WW	7	7	6	As long as they could do it correctly. I don't see what the problem is. Cows are food. If we didn't raise them they would die out, there are no wild cows. So if they could genetically make them with no horns, why not.	4	7	7	2	5	2	4	2	4	2	5	2	4	2	5	1	5	5	4	5	5	5	5	4	5	2	5	5	4	5	5	5	5	35	1	1	3	1	2	0	5	3	1
yes	P	WW	6	6	7	For me it is better to think about the benefits of others.	6	6	7	2	3	1	3	2	4	2	3	1	4	4	4	3	4	3	3	4	4	3	4	4	2	2	3	3	4	2	3	4	4	24	2	5	5	1	2	1	6	3	1
yes	P	WW	6	2	6	The cattle are protected by the farmer/farm workers. Being hornless won't make them any more vulnerable.	4	6	4	2	5	2	5	2	5	2	5	2	5	2	3	1	3	2	2	3	2	5	4	5	5	5	4	5	5	5	3	5	5	35	2	4	3	1	1	5	7	3	1
yes	P	WW	3	2	2	I feel strongly that modifying a cow's horns could be detrimental to the survival of the cow. It may need it for protection.	1	3	2	2	5	2	5	2	5	2	5	2	5	4	2	2	3	3	5	4	2	2	4	1	2	1	2	2	2	2	1	2	2	39	1	4	6	1	2	0	5	2	1
yes	P	WW	1	1	1	I feel like it is wrong for humans to alter a species just to make it easier for farmers to raise them for dairy and beef.	1	5	1	2	5	2	5	2	5	2	5	2	3	5	2	2	5	5	4	4	2	5	2	2	2	1	2	3	2	2	1	2	2	39	2	5	5	1	1	2	2	1	1
yes	P	WW	3	2	3	We shouldn't modify anything to make our jobs easier. Nature made them that way for a reason. The only reason for modification (of plants) is for easier growth in desert regions.	1	4	2	2	5	2	3	2	1	2	5	1	1	5	2	1	4	3	5	3	1	5	4	2	2	1	2	3	4	2	2	2	5	39	2	3	5	1	1	1	3	2	1
yes	P	WW	5	4	5	Since I don't know very much about how genetic modification is done, I'm not positive of how I feel about it. I feel like as long as it doesn't harm the animal, then it's okay, as long as the animal isn't going to suffer during its life from being modified.	1	4	2	2	5	2	3	2	1	2	5	2	4	5	5	3	5	5	5	5	3	4	5	4	4	4	4	4	4	4	1	4	5	58	2	3	4	1	2	0	5	3	1
yes	P	WW	3	3	3	I dont think humans should be doing things like genetic modification.	2	4	2	2	5	2	3	2	3	2	5	2	3	2	2	1	4	5	2	3	3	3	2	2	2	1	3	4	2	2	3	3	2	36	1	2	2	1	2	2	4	2	1
yes	P	WW	1	1	1	I don't think we should be genetically modifying ANYTHING until we understand a lot more about genetics. There are unintended consequences to GMOs that we're only beginning to see. A lot more research needs to be done. The risks of wiping out native species is too great a harm.	1	1	1	2	5	2	5	2	5	1	3	1	3	4	4	2	5	5	5	4	4	5	5	4	4	2	4	4	4	4	3	4	5	53	2	2	5	1	2	0	2	3	1
yes	P	WW	3	5	6	I understand that theyre doing it to prevent injuries, but I feel if thats not how nature intended the animals to be then we shouldnt do it.	3	5	2	2	4	2	4	2	3	2	4	2	4	2	3	2	4	3	3	5	2	5	5	2	4	1	2	5	3	4	2	4	2	27	2	3	5	3	2	0	2	1	2
yes	P	WW	5	3	4	Because it is using biotechnology to alter the genetic information (DNA) of an organism to produce a certain trait.	5	5	5	2	4	2	2	2	4	2	2	2	4	3	2	3	2	4	3	2	3	4	4	3	2	3	3	3	3	2	2	4	4	24	2	1	2	1	1	0	3	1	2
yes	P	WW	2	2	3	I don't really think it is necessary to mess with the DNA of a cow just to protect the farmers. There are other ways to do this. The cows will be defenseless to predators without their horns.	2	5	2	2	4	2	4	2	5	2	5	1	3	4	2	2	4	4	4	4	2	2	2	4	4	2	2	4	2	4	2	4	4	28	2	3	3	1	2	1	3	3	1
yes	P	WW	1	1	1	It is not right. The cattle have the horns to protect themselves.	5	5	4	1	1	2	1	2	1	2	3	2	1	5	5	3	5	5	2	5	2	5	5	2	4	2	3	4	4	3	2	2	5	40	2	6	6	1	1	3	5	3	1
yes	P	WW	5	3	5	I think that there have been many scientific studies of genetically modified crops that have not turned up any problems, and I don't object to this as being against nature. I think there is a net positive to this.	2	5	5	2	5	2	5	2	3	2	5	1	5	2	1	2	4	4	4	3	3	2	3	2	2	1	2	3	3	3	3	2	2	53	1	2	5	1	2	0	2	2	2
yes	P	WW	5	3	4	just that it can change from time to time	4	3	5	1	4	1	4	2	3	2	3	1	4	4	3	2	2	3	3	3	4	4	2	3	4	2	4	3	4	2	2	3	2	28	1	3	4	1	2	0	5	1	1
yes	P	WW	1	1	1	You're using genetic modification to make circumstances more convenient for humans, which seems immoral to me.	1	2	2	2	5	2	4	2	2	1	2	1	2	5	4	2	5	4	5	4	2	5	4	4	2	1	2	2	4	4	2	2	2	49	2	4	6	1	2	0	2	1	1
yes	P	WW	6	6	6	i don't have any issue with genetically modified stuff. we already modify the shit outta cattle so wy not get rid of the horns too?	6	6	5	2	5	2	4	2	3	2	4	2	2	3	2	2	3	4	2	4	1	3	2	2	2	2	2	3	2	2	2	2	2	29	1	5	4	1	1	1	3	2	1
yes	P	WW	4	4	4	No opinion	4	5	5	2	5	2	4	2	2	2	4	1	1	1	2	2	3	4	3	3	2	3	2	2	4	2	3	4	3	4	2	3	3	30	1	4	6	1	1	2	6	2	2
yes	P	WW	5	5	6	I think that genetically modifying cows to be hornless is fine if they are raised on a farm and do not really need the horns for anything important.	5	5	4	2	5	2	4	2	2	2	3	1	2	4	3	3	4	4	4	4	2	4	5	4	4	2	2	4	2	3	3	2	3	37	1	2	3	1	2	0	4	3	1
yes	P	WW	7	7	7	No thanks	6	7	7	2	5	2	5	2	5	2	5	1	5	3	1	1	3	3	4	1	1	5	5	3	3	3	3	3	3	3	3	3	3	30	1	1	2	1	2	0	1	2	2
yes	P	WW	1	1	1	We shouldn't genetically modify anything!	1	1	1	1	5	1	5	2	4	2	3	2	2	5	5	5	4	5	3	1	2	4	5	2	4	1	1	4	1	4	2	5	4	32	2	2	5	1	2	0	2	2	2
yes	P	WW	3	3	3	To modify cattle,to take away their horns is a step to far. I think, modifying food is one thing, but this...............?	3	6	5	1	4	2	3	2	5	2	5	2	4	5	2	2	5	5	4	4	2	5	4	2	2	2	2	4	2	4	2	4	4	71	1	4	3	1	1	0	3	1	1
yes	P	WW	3	3	3	I'm unsure how this would effect the cow other than just not growing horns.	4	5	4	2	5	2	5	2	5	2	5	1	2	5	4	3	5	5	4	5	3	5	5	3	3	2	3	4	2	4	2	4	2	36	1	2	1	1	2	0	1	3	2
yes	P	WW	1	7	1	messing with genetics could end up being harmful for human consumptions	1	7	4	1	4	1	3	2	3	2	1	2	5	5	5	2	5	5	2	5	2	5	4	4	5	2	5	5	2	5	2	3	4	33	2	4	3	1	1	2	4	2	1
yes	P	WW	3	2	2	It sounds to me like it could have unintended consequences or negative repercussions.	1	2	2	2	5	2	5	2	5	2	5	2	3	4	4	4	4	4	5	5	4	4	5	3	4	3	4	4	3	3	2	2	4	39	2	4	5	1	1	1	1	2	1
yes	P	WW	6	7	7	I don't see how making cows hornless does any harm, so I have no problem with it happening.	4	6	4	2	5	2	5	2	5	2	5	1	5	3	2	2	2	4	4	2	3	3	4	2	2	2	2	4	3	2	3	2	4	31	1	3	5	1	2	0	2	2	2
yes	P	WW	5	2	3	ridiculous idea to modify cows to be hornless	2	3	2	2	4	2	5	2	4	2	5	1	3	5	3	1	4	5	2	4	2	4	2	5	3	1	4	4	2	4	2	2	2	52	2	1	3	1	2	0	6	3	1
yes	P	WW	1	1	1	I think nature should be left as it is	1	4	4	2	5	2	5	2	5	2	5	2	5	5	3	3	5	4	5	5	3	5	5	4	3	2	4	4	3	4	3	4	5	44	2	4	4	1	1	0	2	3	1
yes	P	WW	3	2	3	I think a genetic modification to remove a feature which has been provided by evolution specifically to benefit the animal is short sighted.	3	5	4	1	4	2	4	2	2	2	2	1	4	5	4	2	4	5	4	4	2	4	5	3	2	2	2	3	2	2	2	2	2	39	1	3	5	2	2	0	1	2	1
yes	P	WW	3	2	2	I simply don't trust the technology, nor am I confident in a consequence-free application.	2	6	4	1	5	2	5	2	4	2	5	2	2	5	5	5	5	5	5	5	5	5	5	2	2	1	2	2	3	1	1	3	2	40	1	2	5	1	2	0	2	2	1
yes	P	WW	7	7	7	They are using the genetic modification on other animals, so why not do something that can be helpful to the ones that are around them daily	4	3	1	2	5	2	1	2	1	2	3	2	1	5	3	1	3	5	3	3	2	1	5	5	1	1	3	5	5	3	1	1	4	44	2	3	3	1	1	3	4	3	1
yes	P	WW	3	5	3		4	5	3	2	5	2	2	2	2	2	3	2	2	2	2	2	4	4	4	3	2	3	3	2	4	2	4	4	2	4	2	2	4	32	2	3	3	1	2	0	2	1	1
yes	P	WW	4	3	2	I do not support or encourage it, but I cannot say whether it is right or wrong.	3	3	3	2	5	2	3	1	1	1	1	2	1	4	4	3	4	3	4	4	3	4	4	3	2	2	4	4	4	4	3	4	3	38	1	1	3	6	2	0	1	3	2
yes	P	WW	5	5	5	As long as it was confirmed with extensive studies and testing to have no other side effects on the makeup of the animal and was shown not to cause them any distress, it would be fine and practical.	5	6	7	2	5	2	5	2	4	2	5	1	4	2	2	2	3	3	1	2	3	2	3	2	3	1	3	4	2	4	3	2	2	30	1	2	3	1	2	0	5	2	1
yes	P	WW	6	3	6	I feel like this makes for safer work environments. Keeping farmers safe is needed especially because its important that we maintain our farmers to get our meat and dairy	6	6	6	1	4	2	5	2	4	1	4	2	4	4	1	2	4	3	3	2	1	4	3	4	4	4	3	3	3	3	2	3	4	32	1	4	3	1	1	2	4	1	1
yes	P	WW	5	3	5	Generally it's probably good to try to make people safer, though all of the implications of doing it aren't really known.	4	5	5	2	5	2	5	2	3	2	5	2	3	3	3	2	5	3	4	2	3	3	4	3	3	2	5	3	4	3	2	2	3	43	1	1	8	1	2	0	4	2	2
yes	P	WW	2	2	2	I just think God made these animals a certain way for a reason and it's not our job to change them to suit our needs.	4	4	4	2	4	2	3	2	3	2	3	2	4	4	2	2	4	3	3	4	2	3	3	4	3	3	4	4	3	4	2	2	2	34	2	3	5	1	1	2	4	2	2
yes	P	WW	5	6	5	I think if this doesn't harm the cattle and can potentially save farmers' lives, then it's worth the thought.	7	6	3	2	2	1	4	2	5	2	4	2	2	4	2	3	3	4	5	4	2	5	3	4	2	3	1	5	4	5	1	4	2	23	1	7	5	3	2	0	3	2	2
yes	P	WW	1	1	1	it is unnatural and wrong.	1	4	1	2	5	2	5	2	5	2	5	2	5	5	3	2	5	5	4	5	3	5	5	2	1	2	2	3	3	3	3	2	2	32	2	2	5	4	1	2	4	1	1
yes	P	WW	2	4	2	you're removing an animal's line of defense. it's like declawing a cat, which i also disagree with	1	5	4	2	5	2	3	2	4	2	4	1	3	4	4	4	4	3	4	4	2	4	4	2	2	2	2	2	2	4	1	2	2	32	1	1	3	1	1	1	4	3	1
yes	P	WW	5	5	5	I'm not quite sure how to feel. I would worry about it changing other things and not just the horns.	4	5	5	1	3	1	4	2	5	2	5	1	3	5	4	2	5	5	4	5	2	5	4	2	2	1	2	2	2	2	2	2	2	38	2	1	2	1	1	2	4	3	1
yes	P	WW	2	6	2	n/a	1	4	1	2	5	2	4	2	5	2	3	2	3	3	3	1	5	4	4	5	4	1	4	3	4	2	4	3	4	4	4	3	4	57	1	4	3	2	2	0	2	2	1
yes	P	none	5	3	5		5	3	5	2	2	2	3	2	2	2	1	2	1	5	4	2	4	4	4	5	2	1	2	2	4	2	2	2	2	4	3	1	2	30	1	5	3	1	2	0	4	1	1
yes	P	none	4	1	1	I'm unsure of the benefits of this genetic modification.	1	1	1	2	5	2	1	2	1	1	1	2	1	5	5	3	5	5	4	4	1	4	5	2	4	2	4	4	2	3	3	2	3	25	1	1	3	1	2	0	3	3	1
yes	P	none	4	6	6	Modifying cattle to be hornless seems about as harmless as declawing a house cat.	3	6	5	2	5	2	5	2	4	2	3	2	2	4	4	2	4	4	4	3	1	1	2	4	4	3	4	4	4	4	2	2	3	37	2	1	5	1	2	0	5	2	2
yes	P	none	4	3	5		4	4	6	2	3	1	3	2	2	2	4	1	3	3	3	4	4	2	2	4	3	2	3	3	3	3	4	3	2	4	4	2	3	30	2	5	6	3	2	0	3	2	2
yes	P	none	1	1	1	Do not mess with God or nature it is simply wrong	5	5	5	2	5	2	5	2	5	2	5	1	5	5	5	5	5	5	5	5	5	5	5	5	1	1	1	5	1	1	1	1	1	40	2	5	5	1	1	4	1	2	2
yes	P	none	5	3	5	Tame cattle don't need horns, and farmers often remove them. Might as well not have them in the first place.	6	6	6	2	5	2	5	2	3	2	4	1	4	2	3	2	4	4	4	2	3	4	4	2	2	2	2	3	3	2	2	2	2	62	2	1	5	1	2	0	4	1	2
yes	P	none	5	6	6	I don't see the issue with it if it saves the cow from undergoing a painful procedure to remove its horns (from what I've heard). It won't harm the cow and we genetically modify other things.	6	5	6	2	5	2	3	2	2	2	5	2	2	5	4	1	5	5	4	4	2	2	2	4	2	1	2	4	2	4	2	1	2	34	2	3	5	1	2	0	3	2	1
yes	P	none	4	4	4	It doesn't seem to make a different either way	5	6	5	2	1	2	1	2	1	1	1	1	1	5	2	2	2	3	3	4	2	5	3	3	2	2	2	3	3	2	2	4	4	23	2	2	5	1	1	0	4	1	2
yes	P	none	1	1	1	There is absolutely no reason for us to genetically modify any living creature.	1	1	1	2	4	2	3	2	4	2	1	2	1	4	5	4	5	5	5	5	2	4	5	2	2	2	4	2	2	4	2	2	4	31	2	3	2	1	1	4	4	3	2
yes	P	none	5	2	5	Genetically modified foods or GM foods, also known as genetically engineered foods or bioengineered foods, are foods produced from organisms that have had changes introduced into their DNA using the methods of genetic engineering. Genetic engineering techniques allow for the introduction of new traits as well as greater control over traits than previous methods such as selective breeding and muta…	5	5	5	1	5	1	4	1	4	1	4	1	3	4	2	2	1	4	4	1	2	4	5	4	2	2	2	4	5	1	2	4	5	30	1	1	5	2	1	1	3	3	1
yes	P	none	1	1	1	Its just wrong to mess with nature! The horns are there for a reason- they should not be altered. This is humans exuding power over a species that cannot defend themselves.	1	5	4	1	3	2	3	2	4	2	1	2	1	4	3	4	4	5	4	5	2	5	4	2	2	2	2	2	2	4	2	2	2	35	2	5	5	1	1	2	2	3	2
yes	P	none	4	4	5	nothing. i just feel that way	5	5	5	2	5	2	5	2	5	2	5	2	5	4	2	3	2	3	3	2	3	3	3	2	4	4	3	3	2	3	3	4	3	27	2	1	5	1	2	0	1	1	2
yes	P	none	5	6	6	I have no issues with hornless cattle, sure they taste the same.	4	6	5	2	4	2	4	2	4	2	5	1	3	2	2	2	2	4	3	2	3	2	4	2	2	2	2	4	4	2	2	2	3	32	2	5	5	1	1	1	5	2	1
yes	P	none	4	4	4	It might be useful for science but sometimes it feels unethical.	4	4	4	1	3	1	3	1	3	1	3	1	3	3	3	3	3	3	3	3	3	3	3	3	3	3	3	3	3	3	3	3	3	24	1	3	5	3	2	0	4	2	2
yes	P	none	2	2	2	Nature has designed and evolved for living beings to be the way they are. We as humans do not have the right to change these things just to fit our own desires.	1	5	5	2	4	2	4	2	2	2	2	1	2	5	4	2	5	5	5	5	3	2	4	2	2	1	2	2	2	4	2	1	2	31	2	5	3	1	1	1	2	2	1
yes	P	none	4	7	7	Will not hurt them.	5	7	6	2	5	2	5	2	4	2	5	1	4	5	2	2	4	5	4	5	1	5	3	4	4	2	4	5	4	5	2	4	4	57	1	1	3	1	2	0	6	2	1
yes	P	none	3	3	3	In certain instances, I believe genetic modification can be beneficial, such as doing something that removes genetic predispositions to certain ailments. However, changing a core feature of an animal such as horn removal seams cruel.	2	5	3	2	5	2	5	2	4	2	5	1	2	3	2	2	4	4	3	4	2	3	4	2	3	1	2	4	2	2	2	2	4	27	1	6	5	1	2	0	4	1	1
yes	P	none	4	3	4	I mean, the horns on cattle have a biological reason---fending off predators and other cows, but realistically, in a factory farming sense, they aren't needed.	5	6	5	2	5	2	2	2	3	2	5	2	4	5	5	4	5	5	5	5	2	5	5	4	4	2	2	5	2	3	2	2	4	33	2	4	6	1	1	2	2	3	2
yes	P	none	1	1	1	I think most generic modifications are a huge risk that should not be undertaken lightly or outside of a controlled clinical sealed environment. The long term risks and ramifications are completely unknown at this point. The risks are not worth the rewards, especially in this case.	1	1	1	2	5	2	5	2	3	1	4	1	5	4	5	5	5	5	3	5	2	5	5	2	1	1	1	1	1	1	1	1	1	26	1	6	5	1	1	1	4	1	1
yes	P	none	2	2	2	I think that having cattle that are hornless would be have unintended consequences, not least being that they would be unable to defend themselves	2	2	2	2	5	2	5	2	5	2	5	2	3	4	2	3	3	4	2	4	3	4	4	2	2	1	2	4	2	2	3	2	3	41	1	1	3	3	2	0	2	1	2
yes	P	none	5	5	4	In relation to the sacrifice that the cows must endure, the benefit to do so must be substantial. And with the info given I do not see a considerable benefit.	3	5	3	2	5	2	3	2	5	2	4	1	2	4	3	2	5	5	3	5	2	3	4	2	2	1	2	3	2	3	2	2	2	36	1	3	5	2	2	0	2	2	2
yes	P	none	3	4	4	I think overall it would be okay. We already have many genetic modifications in the current world and it help improves the lives for many.	5	5	5	2	4	2	3	2	3	2	5	2	3	3	4	3	3	2	3	3	3	3	3	2	3	3	4	3	3	3	3	2	2	37	1	6	6	1	1	2	4	2	2
yes	P	none	4	4	4	This application of genetic modification seems harmless to me.	4	5	5	1	4	2	4	1	4	2	4	1	4	3	1	1	2	2	2	3	1	2	1	4	2	2	3	4	4	4	2	4	2	54	1	7	4	1	1	0	7	2	2
yes	P	none	3	4	3	I feel torn about this issue because of the fact that it's technically not something new. Humans have been breeding animals to have or not have certain traits for thousands of years, it's just that now we can use technology to do it faster and more effectively rather than it taking several generations of animals to happen. (For instance, dog breeds are created by selectively breeding dogs with ce…	2	6	3	2	5	2	5	2	4	2	4	2	1	5	4	2	5	5	4	5	2	4	5	1	4	1	2	5	2	4	1	1	4	28	2	1	3	1	2	0	3	2	1
yes	P	none	3	3	4	I'm not sure what purpose it would solve. We already have them domesticated.	3	5	4	2	5	2	4	1	3	2	3	2	3	3	3	3	4	4	4	4	4	4	4	3	2	2	4	4	3	4	2	4	4	26	1	3	5	1	2	0	4	2	1
yes	P	none	3	4	3	I do not agree with genetically modifying food but am unsure about removing horns.	6	5	5	2	5	2	4	2	3	2	2	1	1	5	5	1	5	5	4	5	2	4	5	4	2	2	4	4	3	4	4	4	4	67	2	4	7	1	1	0	5	2	1
yes	P	none	2	2	2	I feel it's going against the law of nature. I understand it can be leading to a better cause in certain cases, however, I do not think it's our idea or job to recon structure a living organism to our needs, rather than accept what we already have.	4	4	4	1	2	2	2	2	3	2	2	1	3	4	3	2	5	4	4	4	3	4	3	4	3	2	3	4	4	2	3	4	3	31	1	3	4	3	1	1	4	2	1
yes	P	none	1	1	1	You are trying to change what God created. Man eventually screws everything up. Whatever humans ultimately utilize for their own good turns to trash.	1	1	7	2	5	2	5	2	5	2	5	1	5	5	3	1	3	3	3	1	2	3	3	3	3	3	3	3	3	3	3	3	3	36	2	2	5	1	1	2	3	2	1
yes	P	none	3	2	2	It is not natural.	5	5	6	2	5	2	5	2	4	2	4	2	5	5	4	5	5	5	5	4	2	5	5	2	2	2	2	3	1	2	4	1	2	28	1	1	5	4	2	1	3	2	1
yes	P	none	4	1	7	The cattle grown for human consumption do not need to have horns. It would be safer if they didn't to protect those who work with them. Assuming that they are grown on a protected farm, they do not need them to protect themselves. Removing their horns through genetic modification can only be seen as positive from my perspective.	4	7	6	2	5	2	5	2	5	2	5	1	3	4	2	1	1	4	4	3	1	1	2	4	4	2	4	5	2	5	2	4	2	24	1	4	5	1	2	0	5	2	1
yes	P	none	1	1	2	I just think there's no reason to use genetic modification in this way. It would be totally wrong.	2	3	2	2	4	2	2	2	3	2	4	2	4	4	4	2	5	4	2	4	2	2	4	2	2	1	2	2	2	2	4	2	2	31	2	2	4	1	2	0	1	3	2
yes	P	none	2	2	3	To me it seems this kind of genetic modification in no way affects the meat that comes from these animals. It seems to be strictly a visual alteration and that's it so it seems pointless.	1	5	1	2	5	1	5	2	5	2	5	2	5	5	5	2	2	5	5	5	2	5	5	2	1	1	1	4	1	4	1	1	4	30	1	4	4	1	2	0	3	3	1
yes	P	none	4	4	3	i don't think being hornless matyers much now that cattle are domesticated	4	7	4	2	5	2	5	2	5	2	4	1	3	1	4	2	3	5	2	5	1	5	4	2	5	2	2	5	4	5	2	2	5	27	2	5	5	1	1	2	4	2	1
yes	P	none	2	2	2	I feel like cattle need their horns to protect themselves. Why else would you get rid of them?	2	6	4	1	3	2	1	2	1	2	1	1	3	5	5	2	3	4	3	4	5	1	1	4	2	2	2	4	3	2	2	4	4	29	2	1	5	3	2	0	4	2	1
yes	P	none	3	2	2	I just don't think it is right to change an animal and the natural gift it has been given. I don't believe genetic modification should change anything about anyone.	4	4	3	2	2	2	1	2	1	2	2	2	2	2	2	2	4	4	4	4	2	3	4	2	4	2	4	4	4	4	4	3	4	45	2	6	5	1	1	1	5	3	1
yes	P	none	1	1	1	The modification could have long term negative effects.	1	4	2	2	3	2	3	2	5	2	4	2	4	4	3	2	4	4	4	4	4	4	4	4	4	3	4	4	4	4	4	4	4	30	1	5	4	6	2	0	4	2	2
yes	P	none	4	5	7	I feel that it has a lot of benefits and could have good effects, I can't think of any side effects at the moment.	4	6	7	2	2	2	1	1	3	2	4	2	1	4	4	2	4	4	3	3	4	4	4	2	2	2	2	3	2	2	2	2	2	24	1	5	4	1	2	0	3	2	1
yes	P	none	4	2	2	i dont know how i feel about this to be honest , times keep changing and i should be more open to new ideas but it still sounds weird	7	7	7	2	5	1	5	1	5	2	5	2	5	5	3	2	3	3	1	4	2	4	4	1	1	5	5	1	1	5	1	5	1	30	1	1	4	4	2	2	4	1	2
yes	P	none	4	3	3	First I don't see any use in preventing cattle from growing horns. However I've seen cattle confined in very small places so perhaps their horns hinder mobility and maneuver.	3	3	4	2	5	2	4	1	1	2	4	2	4	4	3	2	3	2	2	3	3	3	2	4	2	2	4	2	3	3	3	3	3	26	1	1	3	4	2	0	4	1	2
yes	P	none	5	3	5	From this perspective, I'm thinking of the cattle's safety. No matter what, the cattle industry will continue to thrive and they will continue to be put into small spaces after they are removed from the grazing fields. I feel their horns may pose a danger to their own safety if they knock into one another or if they try to attack a farmer, I'm sad to assume that the farmer would probably lash out…	5	6	5	2	4	1	4	2	3	1	4	1	2	5	5	2	5	5	4	5	2	5	5	2	4	2	2	3	1	4	4	2	2	28	2	1	5	3	2	0	5	2	1
yes	P	none	1	1	1	Genetically modified things disgust me	1	1	1	2	5	2	5	2	5	2	5	2	5	5	5	5	5	5	5	5	5	5	5	1	1	1	1	5	1	1	1	1	1	26	2	1	5	1	2	0	1	3	1
yes	P	none	2	1	2	I just don't think we should genetically modify animals.	2	6	5	2	1	2	3	2	3	2	4	2	1	4	4	1	4	5	1	5	2	2	5	2	4	1	4	5	1	4	4	1	5	30	2	3	3	1	1	2	4	2	1
yes	P	none	1	1	1	This type of process is really not acceptable in anyway. If one wants to be a farmer, then they should be willing to do the work, not cut corners. Also modifying plants and animals so that they can resist more chemicals is a danger since many of the chemicals used on the plants are not safe. One only needs to look at how much problems like cancer and autism have exploded since the use of gmo has …	1	1	1	2	5	1	5	2	5	1	5	1	5	5	4	1	5	4	2	5	1	2	5	5	4	1	4	4	4	5	2	2	5	37	2	2	4	2	2	1	5	2	1
yes	P	none	4	5	5	I think as long as it's done carefully, there isn't any issues in regard to genetic modification.	5	6	6	2	5	2	5	2	5	2	5	1	3	4	4	3	5	4	4	5	2	4	5	3	4	1	3	4	4	4	2	2	4	31	1	3	4	3	1	0	2	1	1
yes	P	none	5	3	5	Horns do not improve the quality of life for cattle, and many farmers already have them removed.	4	4	4	2	5	2	4	1	3	2	4	2	5	2	3	3	3	3	2	3	2	3	3	4	2	2	3	4	3	3	2	4	4	37	2	6	5	1	1	2	2	2	1
yes	P	none	3	3	3	I feel like they'd be defenseless without horns.	3	5	4	2	5	2	4	2	4	2	5	1	3	5	4	2	4	4	4	5	2	4	4	4	2	2	3	4	4	4	2	3	4	29	1	2	2	1	2	0	4	1	2
yes	P	none	3	3	4	I dont think we should mess with mother nature.	3	4	5	1	3	2	2	2	3	1	2	1	3	4	4	2	2	4	4	4	2	4	3	4	2	3	3	4	4	4	2	4	4	38	1	3	5	4	2	0	6	1	2
yes	P	none	1	1	1	We have no idea what will result from us modifying creatures and plants. Anything could happen.	1	4	4	2	5	2	5	2	4	2	5	1	4	2	3	1	4	5	3	3	2	4	4	3	4	2	4	5	3	4	4	3	5	50	2	3	4	4	1	0	7	3	1
yes	P	none	1	1	1	I just think it is moral to do that, having horns should be a natural thing for cattle.	1	2	3	1	3	1	4	2	4	2	4	2	2	5	3	3	3	5	3	4	3	5	3	2	2	2	4	4	2	3	2	4	3	39	1	4	4	3	1	0	3	2	1
yes	P	none	3	2	3	I would not want this to be done, it seems unnatural and we should not mess with nature and genetics to modify formation of living creatures.	5	5	5	2	4	1	2	1	3	2	3	2	2	4	3	2	4	4	4	4	1	2	3	5	2	2	2	4	2	4	2	4	2	32	2	3	4	1	1	3	6	3	1
yes	P	none	2	2	3	If there is some reason that horns are causing cattle harm than I think it's okay to modify them. Otherwise I feel like it's taking away a means of their self-defence.	4	7	3	1	2	2	4	2	4	2	3	1	3	5	4	4	4	2	5	4	3	5	5	2	2	2	2	4	4	1	3	2	3	25	2	6	5	3	2	0	1	2	2
yes	P	none	1	1	1	I don't feel that we need to be genetically modifying anything if it isnt required. If it is something that will have a guaranteed positive impact, I would be more ok with it, like genetically modifying tomatoes for the purpose of providing firmer tomatoes with a longer shelf life had a positive impact, allowing them to be farmed more efficiently.	3	4	5	2	3	1	2	2	4	2	3	2	1	2	3	1	3	5	3	3	4	4	4	4	2	1	2	5	1	2	4	3	4	32	1	6	3	4	1	2	4	1	1
yes	P	none	4	3	6	I think it is a good thing	4	6	5	2	3	2	2	1	3	1	2	1	4	3	4	4	4	2	3	4	2	4	3	3	2	2	4	4	4	2	4	4	2	38	2	2	3	1	1	1	4	3	2
yes	P	none	3	2	2	I understand the reasons to make them hornless and since they literally have no use for them in agriculture settings it seems acceptable, but to me it is not. It is cruel and to me would be like removing a persons ears because they cannot hear or removing their hands because they cannot use them.	2	7	5	1	2	2	5	2	4	2	5	2	3	5	4	3	4	5	5	5	2	5	4	4	4	3	4	4	5	4	2	5	2	53	1	4	6	1	1	2	4	1	1
yes	P	none	4	1	4	DNA modification is done for different reasons to benefit different people In general I'm not in favor of it due to possbile unexpected consequences. The world is usually only aware of immediate concerns without thinking about long term effects.	4	7	7	2	5	2	5	2	5	2	5	1	1	2	1	2	3	5	4	2	3	2	3	4	2	1	2	3	1	2	2	1	2	66	1	3	5	1	2	0	4	2	2
yes	P	none	3	3	3	It all depends on how important their horns are to their survival.	4	5	5	1	4	2	4	2	3	2	4	1	4	4	3	2	4	4	3	4	2	3	4	4	2	2	3	4	2	4	2	2	4	31	1	1	5	1	2	1	2	2	1
yes	P	none	1	1	1	I dont think its natural to play god, especially with an animal that has horns, and they need them to survive.	1	4	5	1	3	2	5	2	5	2	5	2	5	4	2	1	5	5	5	5	2	4	5	2	5	1	2	5	5	5	2	4	1	30	2	4	4	1	1	2	6	3	1
yes	P	none	4	2	4	We don't know in the long run how this will cause problems in the cattle, it might take years to see these problems.	4	5	6	2	4	1	3	2	4	2	2	2	4	4	4	2	3	5	5	3	3	4	4	3	3	2	4	5	4	3	3	3	4	70	2	1	3	1	2	0	4	2	1
yes	P	none	5	3	5	Those are just my feeling and thoughts on this.	5	4	5	2	2	2	2	2	2	1	4	1	4	3	3	4	3	3	2	4	4	2	2	3	4	3	3	2	2	3	4	2	2	30	1	6	5	1	2	0	5	2	1
yes	P	none	5	3	3	I do not think we should use genetic modification to get rid of something like horns. It just does not feel like the right thing to do even though there would be some positives that comes from them not having horns.	3	6	6	2	5	1	3	1	2	2	5	2	3	4	2	1	4	5	2	5	2	2	4	4	4	2	4	5	2	4	3	4	4	32	1	4	5	1	1	0	5	3	1
yes	P	none	4	4	4	As long as the cattle are not physically harmed, it do not have a problem with genetic modification.	4	7	4	1	4	2	3	2	4	2	5	2	4	5	5	4	5	5	4	5	5	5	5	3	4	2	3	4	3	3	3	3	4	28	1	5	5	3	2	0	2	1	2
yes	P	none	5	6	6	I can see where this might be something cattle farmers would want to do to reduce the risk of injuries, but otherwise would be completely pointless. Would need to consider whether this might have any other side-effects, but I have no idea how complicated that might be.	5	6	5	2	5	2	5	2	4	2	5	1	4	4	2	1	2	4	1	2	4	3	2	3	2	1	2	4	2	3	2	2	2	71	1	2	5	1	2	0	3	2	2
yes	P	none	2	1	2	Animals are genetically designed to be the way they are for a reason. Taking their horns away could cause them to be defenseless and harmed.	2	6	3	2	5	2	5	2	4	2	4	1	3	4	3	2	2	4	3	5	4	3	3	2	2	1	2	4	2	4	2	2	3	22	2	1	3	1	1	2	6	3	1
yes	P	none	3	5	3	I feel like the more we try to control the outcome of something the more everything could go wrong, let nature take its course.	2	5	5	2	5	2	4	2	4	2	5	1	4	4	5	4	4	5	4	5	2	4	5	3	4	1	2	4	2	2	2	4	2	27	2	3	5	1	2	1	2	2	1
yes	P	none	4	6	5	I think many things should be left untouch and be natural. But then again there are other things that would be okay because it would not have a big effect.	4	3	4	2	1	1	4	2	3	2	1	1	1	4	2	2	3	4	2	4	2	3	2	4	4	2	3	3	4	2	3	4	2	33	2	3	5	1	1	2	4	1	2
yes	P	none	4	1	7	If it's not broke don't fix it	5	5	5	1	4	2	4	2	3	2	3	2	3	5	1	3	1	5	4	2	3	4	4	3	3	2	3	3	2	2	3	2	3	34	1	7	2	1	1	1	4	3	1
yes	P	none	2	1	2	no comment	1	1	1	2	1	2	5	2	3	2	5	1	5	5	5	3	5	4	2	5	4	5	4	2	4	2	2	2	2	2	4	3	2	31	2	5	4	1	1	1	2	2	2
yes	P	none	4	4	5	I would need more information about it since I don't know if there are any other side effects to worry about, or if the horns are important for the animal. Overall, I just don't have enough information to make a well educated statement.	3	5	4	2	5	2	4	2	4	2	4	1	2	4	2	2	4	4	4	3	2	4	3	2	2	2	4	4	2	3	3	2	2	28	1	3	5	1	2	0	2	2	2
yes	P	none	2	3	2	I feel this way since even without the horns it will have influences on the cattle's life that are unforseen.	2	6	2	2	5	2	5	2	4	1	4	1	3	2	4	5	5	5	4	5	1	2	5	2	3	2	4	5	2	4	2	3	5	33	1	1	6	1	2	0	6	2	1
yes	P	none	1	1	1	Horns allow the cattle to protect themselves. Taking that away would be cruel.	1	5	1	2	5	2	5	2	1	2	5	2	2	3	4	3	5	5	4	4	2	4	4	2	4	2	4	4	4	4	2	3	4	30	2	3	3	1	2	0	4	2	1
yes	P	none	1	1	1	This is completely unnecessary.	1	2	1	2	5	1	1	2	1	1	1	1	1	1	4	2	4	4	2	4	2	2	4	2	4	1	4	2	1	4	2	2	1	34	2	5	5	1	1	2	5	3	1
yes	P	none	1	1	1	There is no point in doing so. The animal has evolved and developed to be a certain way and should remain so until nature, not humans decides to alter it.	1	4	4	2	3	2	4	2	5	2	5	2	4	4	4	5	5	5	2	5	5	5	5	2	2	1	2	4	2	4	4	4	2	38	2	5	3	4	1	1	2	1	1
yes	P	none	3	5	3	Playing with genetics is wrong. Let things be the way they are .	4	5	5	2	5	2	5	2	5	1	3	2	4	5	1	1	3	4	1	2	1	1	2	4	4	2	4	4	4	4	2	4	4	33	2	5	3	1	1	2	4	3	1
yes	P	none	2	2	2	I don't like the idea of genetically modifying animals. I can't say I'm 100% against it because I would have to do more research and understand the scientific pros and cons of it before I fully decided, but I believe it sounds like a bad idea. Cattle have horns for a reason, which probably includes protecting themselves, picking up hay, and other things. Getting rid of these horns would harm the …	2	5	2	2	4	2	4	2	5	2	5	1	4	5	3	2	5	5	5	5	2	4	5	3	2	1	2	4	2	2	2	1	4	32	2	1	3	1	2	0	1	1	1
yes	P	none	3	3	5	nothing	5	5	5	2	4	2	5	1	3	1	3	1	5	3	4	2	2	2	4	3	3	4	2	2	4	4	2	4	3	2	2	2	3	30	1	5	5	2	1	1	4	1	2
yes	P	none	3	5	5	Well, I grew up on a cow farm. We had a lot of cows and it was my job to tame the young ones and make them friendly. Sometimes even cows that are tame can be mean on occassion for various reasons. In the even of a cow attack it would be good if they did not have horns. Also they always fight with each other and could injure other cows with their horns more easily.	4	5	6	2	5	2	5	2	3	1	2	2	4	1	1	1	2	1	4	1	1	1	1	1	1	1	1	1	2	1	1	1	1	41	1	1	2	1	2	0	1	3	2
yes	P	none	2	2	2	I think it would be cruel.	3	5	3	2	5	2	5	2	5	2	5	2	5	3	2	1	3	4	4	2	1	4	3	2	1	1	1	4	4	2	1	2	2	37	2	4	5	1	2	0	2	2	1
yes	P	none	1	1	1	I don't think it's good to genetically remove a specific element of an animal. There is likely some negative that comes into play that affects the animal.	2	5	1	2	5	2	5	2	5	2	5	2	5	5	1	1	4	3	4	1	2	3	2	2	2	2	2	2	2	2	4	2	2	47	1	4	3	1	2	1	3	3	1
yes	P	none	1	1	2		1	3	2	2	5	2	5	2	3	1	4	1	5	4	3	2	3	4	4	5	2	4	4	2	2	2	2	3	2	4	2	1	2	26	2	1	6	1	2	0	1	2	1
yes	P	none	3	4	3	The degree of desirability would depend greatly on the type of fasrm/ranch on which the cattle are raised. Cattle in densely settled areas, in confined pastures, are less likely to meet predators than those in isolated areas or open range. Cattle in wilder locations would be much more at risk from predation without horns.	2	5	3	2	5	2	5	2	5	2	5	1	3	5	3	2	4	5	4	3	3	3	3	4	3	1	4	4	2	4	2	2	4	64	2	3	6	1	2	0	2	3	1
yes	P	none	4	4	4	I don't know anything about cattle. I don't know how they would be affected by genetically modifying them to make them hornless, or why scientists would want to do such a thing in the first place.	4	5	4	2	5	2	4	2	3	2	3	1	4	4	3	2	4	4	4	4	2	4	3	2	2	2	2	3	4	2	2	2	2	48	2	1	5	1	2	0	2	2	1
yes	P	none	5	2	4	i feel i liked it	7	5	3	2	3	1	4	1	2	1	5	2	3	5	2	3	1	4	3	4	2	2	4	2	4	3	3	2	2	3	2	4	4	25	1	4	5	1	1	1	2	2	1
yes	P	none	5	3	5	I'm really unsure as to whether or not this would hurt the animal or not	4	5	4	2	5	2	4	2	4	2	5	1	2	4	3	2	4	5	4	5	3	4	5	3	2	2	2	4	4	2	2	4	4	37	2	5	6	1	2	0	1	2	2
yes	P	none	3	2	2	I think it is wrong to do.	4	4	5	1	4	1	3	2	3	1	3	2	3	2	4	2	4	4	2	4	2	4	4	2	2	2	4	4	4	4	2	4	4	39	2	5	4	1	1	3	4	3	1
yes	P	none	4	4	4	i don't care if cows have horns or not.	3	5	5	2	5	2	4	2	4	2	4	2	4	4	2	2	4	4	3	2	2	4	3	4	2	2	3	4	4	2	2	3	4	49	1	1	3	1	1	2	4	2	1
yes	P	none	2	2	2	Any kind of genetic modification is essentially playing God and also immoral on a lot of different levels. We may learn a good bit of information on how biology works, but that doesn't make it any less unethical and immoral. I'm conflicted on what I believe, but most of me doesn't believe it's acceptable.	3	3	3	1	4	2	2	2	3	2	4	1	4	3	2	4	4	4	5	5	2	4	4	2	2	2	2	4	2	2	4	3	2	27	1	3	3	2	1	1	3	1	1
yes	P	none	1	1	1	I pretty much against most genetic modification.	4	4	3	2	2	2	4	2	1	2	3	2	2	4	2	2	4	3	4	2	3	3	3	3	3	2	3	3	4	4	2	3	3	37	1	5	4	1	2	1	3	3	1
yes	P	none	1	7	1	Cattle are born with horns for a reason. To get rid of their horns would be the same as getting rid of their legs.	4	4	1	2	3	1	5	2	5	2	5	2	3	5	5	1	2	5	1	2	4	1	5	2	1	1	2	4	1	2	3	1	5	57	2	7	6	1	1	0	5	3	1
yes	P	none	5	4	7	its how i felt on the situation	6	5	3	2	4	2	4	1	3	1	3	1	4	3	2	3	3	4	2	5	2	4	2	2	4	1	3	3	3	2	2	2	3	24	1	2	5	1	2	0	7	2	1
yes	P	none	6	7	6	modern day cattle as they exist today genetically speaking are basically a result of mankind's domestication and breeding ot them. further modification to the cattles traits that are desirable are not only normal, but acceptable.	6	6	6	2	5	2	5	2	5	2	4	1	3	2	2	1	2	2	2	1	3	2	2	2	3	2	2	4	2	2	4	4	2	38	1	6	5	1	2	0	5	1	2
yes	P	none	1	1	1	I don't approve of any sort of genetic modification, especially when the modification is being applied without consent.	4	4	4	2	1	2	1	1	1	2	1	2	1	5	4	2	4	4	4	4	3	3	3	3	3	3	3	3	3	3	3	3	3	25	1	4	3	4	2	0	3	2	2
yes	P	none	4	7	7	Genetic modification is science at its best. I am not a cattle rancher, so I don't know what the benefit of breeding hornless cattle would be, but I assume (plausibly in my view) that ranchers know much more than I do about their needs. Also, I do not fall into the pseudoscientific panic about genetics, chemistry and biology as used in agriculture that marxists, democrats and liberals do. My basi…	4	4	4	2	5	2	5	2	5	2	5	2	1	1	3	1	1	1	1	1	1	1	1	3	4	3	2	5	3	5	5	3	5	48	1	1	3	1	2	0	4	2	2
yes	P	none	6	5	5	it is different and cool	5	6	5	1	3	2	3	1	5	1	4	2	2	3	2	3	2	2	4	2	2	3	3	4	3	2	3	3	3	2	4	2	4	26	1	1	4	1	2	1	1	1	2
yes	P	none	4	4	4	It makes no difference in the important aspect of cattle	4	6	6	2	5	2	5	2	5	2	5	2	3	4	1	1	1	4	4	5	4	1	4	5	4	2	3	4	2	5	3	3	3	37	1	4	3	1	1	2	5	1	1
yes	P	none	5	5	5	We have been genetically modifying animals for centuries. New techniques make for better and more radical results.	6	7	6	2	5	2	5	2	5	2	5	1	3	4	2	2	4	2	4	4	2	2	4	3	2	2	2	2	2	2	4	2	2	56	1	2	4	1	1	0	1	2	2
yes	P	none	4	6	6	Cattle no longer particularly need horns, because they've been taken out of the evolutionary and environmental context where horns are useful. At the same time, there's no particular reason to modify the horns out. I feel pretty neutral about it overall.	3	3	3	2	5	2	5	2	5	2	5	1	4	5	1	1	5	4	1	5	3	4	4	3	2	2	2	3	2	3	3	2	3	35	1	4	5	1	2	0	1	2	2
yes	P	none	2	1	2	I don't really think we should be farming cattle to begin with, modifying them seems extra cruel.	2	4	3	2	5	2	5	2	1	2	4	2	2	5	3	5	5	5	4	5	2	5	5	4	2	1	3	3	2	4	2	2	4	26	2	2	2	1	2	1	1	2	1
yes	P	none	5	4	6	I don't know much about the need or betterment about cattle being hornless. If they're going to be slaughtered for food anyways I'm not really sure why it matters at all.	4	5	5	2	5	2	3	2	5	2	5	1	5	2	2	2	2	3	2	4	2	2	2	4	4	2	4	4	4	4	4	4	4	32	2	4	5	1	1	2	6	2	2
yes	P	none	4	5	5	It is not hurting the animal. The cow is not altered totally.	4	5	5	2	3	2	3	2	4	2	4	1	2	5	3	3	4	5	3	4	2	4	4	4	3	2	2	4	3	4	3	4	4	43	2	4	3	2	1	0	4	3	1
yes	P	none	2	1	2	Horns are a natural evolution of the cattle and often necessary for survival. Removing them would hinder their life.	1	3	2	1	5	2	5	2	5	2	4	1	4	4	4	2	4	5	3	4	3	4	4	2	2	2	2	4	2	2	2	3	2	35	1	4	3	4	1	2	2	1	1
yes	P	none	1	1	1	why bother, what point is there to that	1	5	4	1	5	2	4	2	2	2	3	2	2	5	5	3	5	5	5	5	5	5	5	3	2	2	3	3	3	3	3	2	3	27	1	3	3	6	2	0	2	1	1
yes	P	none	2	2	1	I believe GOD created them to be the way they are and modiying them for a science experience is totally unnaceptable.	1	1	1	2	5	2	5	2	4	1	5	2	5	5	5	5	5	5	5	5	5	5	5	5	4	2	4	5	5	3	3	4	3	23	2	2	6	1	2	1	3	1	1
yes	P	none	3	3	5	I feel we as a country waste so much food that this is an extreme measure to take	5	2	3	1	3	1	3	2	3	2	2	2	2	4	5	4	4	4	4	2	4	4	2	2	2	4	3	2	4	3	3	2	4	28	1	4	3	1	2	0	3	1	1
yes	P	none	1	1	1	I feel that God made them with horns and we should not change that.	4	5	4	1	1	1	1	2	1	2	2	2	1	3	3	2	4	5	4	5	2	4	3	2	2	1	2	4	4	4	2	4	2	54	2	6	4	1	1	1	7	1	1
yes	P	none	3	2	2	By doing this genetic modification, they are taking away a natural aspect of the cattle.	3	3	4	2	5	1	3	2	5	2	5	1	2	5	5	4	5	5	4	5	5	5	5	2	4	3	5	5	3	5	4	2	4	21	1	5	3	4	2	2	2	2	1
yes	P	none	1	1	2	I'm against it because that's tampering with nature. I also think that this form of mutilation would be a huge violation to the animal.	1	1	1	1	3	2	5	2	5	2	5	1	4	5	4	3	5	5	3	4	4	3	5	3	3	2	3	3	2	3	2	3	4	30	2	3	3	2	2	0	4	1	2
yes	P	three	4	4	4	I don't think I am in favor of genetic modification but need to do more research on the subject	4	4	4	1	1	2	1	2	1	2	1	2	1	3	3	3	4	3	3	3	3	3	3	3	3	3	3	4	3	4	2	3	4	45	2	5	5	1	1	2	3	3	1
yes	P	three	7	7	7	I am in favor of it	7	7	7	2	5	2	5	2	5	2	5	2	5	5	3	1	5	5	1	5	1	1	4	4	2	1	2	1	3	5	2	1	2	35	1	4	5	1	1	1	3	2	1
yes	P	three	5	2	5	God made animals the way he wanted. we shouldn't modify them.	6	4	5	1	5	1	3	2	2	2	4	2	3	5	5	3	4	4	4	5	2	3	4	3	4	2	2	4	4	4	3	4	4	32	2	5	3	2	1	1	2	2	1
yes	P	three	6	3	5	i FEEL AS THOUGH THERE ARE A LOT OF BENEFITS TO OUTWEIGHT THE DOWNSIDE	7	7	7	2	3	2	4	2	5	2	4	2	3	4	4	2	5	4	4	5	3	2	4	2	4	2	4	4	4	4	2	4	4	50	2	6	5	1	2	0	4	2	2
yes	P	three	7	6	7	It does not harm the animal and would be good ot do	7	7	6	2	4	2	4	2	4	2	5	1	3	2	1	1	1	2	2	1	1	2	1	1	3	2	3	5	2	4	4	2	4	31	1	6	6	1	1	2	6	3	1
yes	P	three	2	6	2	A cow (bull) is a cow. To remove there horns for petty reasons, even costly ones is to me no different then declawing a cat. You take away there naturalness.	3	3	2	2	5	2	2	1	4	2	2	2	3	5	3	2	3	4	4	4	4	5	4	2	4	2	4	5	4	4	3	5	4	35	1	1	2	1	2	0	2	1	1
yes	P	three	1	1	1	Even if they're for food and what not, no reason to change an animal from what it normally is. Your trying to play 'God' by changing nature and I think that is wrong. Even doing the genetic modification, your changing people's 'food' source which could harm them.	4	5	4	1	3	1	3	2	3	2	4	2	2	5	5	2	5	5	4	5	5	4	5	4	5	3	5	5	4	4	3	4	5	30	2	2	3	1	2	0	4	1	1
yes	P	three	6	6	7	I have no issue with genetically modifying animals if it helps them and doesn't cause pain.	6	7	6	1	4	2	4	2	5	2	5	2	1	5	4	3	4	5	2	4	2	4	4	4	2	1	2	4	2	2	2	2	2	35	2	5	5	1	1	0	2	2	1
yes	P	three	4	4	4	In this case it wasn't necessary but I could see where it would be helpful so it could be argued all day with benefits and animal rights.	4	7	4	2	3	2	3	2	1	2	1	2	1	5	3	3	5	5	5	5	3	3	3	5	5	3	5	5	3	5	5	3	3	35	2	1	2	1	2	0	4	2	1
yes	P	three	6	4	5	It helps people do a good job	6	6	7	1	3	1	4	2	3	1	4	1	3	1	3	1	3	3	3	3	2	2	4	5	1	1	2	5	4	1	2	5	4	43	1	4	5	1	2	0	7	2	1
yes	P	three	7	7	7	I think people that fear genetically modifying plants and animals are simply ignorant of the science. There is nothing to fear and such science very clearly demonstrates progress in meeting the ever increasing demands of a hungry world.	7	6	7	2	5	2	5	2	5	2	5	1	5	1	1	1	1	4	2	1	1	3	1	3	2	2	2	4	4	2	2	2	2	38	1	4	6	1	1	0	3	3	2
yes	P	three	5	5	5	I lean toward this process being okay but I am still unsure because there could be other related negative issues	5	5	7	2	5	2	3	2	4	2	3	2	5	4	4	2	5	5	2	5	4	4	4	2	4	2	4	4	2	4	2	2	4	42	1	4	4	1	1	2	5	2	1
yes	P	three	2	2	2	It is too unnatural.	2	2	2	2	3	2	4	1	3	1	3	2	4	4	3	1	3	3	2	4	4	3	3	2	2	1	2	2	2	2	2	3	2	34	1	3	4	2	1	0	3	1	2
yes	P	three	2	2	2	it is wrong to do this becasue it is part of them and they need them	1	1	1	1	3	2	3	2	3	2	3	1	3	5	5	3	5	5	5	5	3	5	5	4	3	3	4	4	4	4	3	4	4	36	1	2	4	1	2	0	4	1	1
yes	P	three	1	1	1	This genetic modification sounds selfish. Animals should be able to come into this world naturally, barring any illnesses or deformities without being changed or altered. We have no idea of what this type of tampering could do to the species as a whole down the line.	1	6	5	2	5	2	4	2	5	1	5	1	3	5	4	2	4	5	5	5	3	5	5	2	2	2	2	4	2	4	2	2	4	49	2	3	6	2	1	0	4	1	2
yes	P	three	5	5	5	It is for their benefit	6	5	5	1	3	2	4	2	4	1	2	1	4	4	4	3	4	4	4	4	2	3	4	4	2	2	2	3	2	2	2	3	2	41	2	3	3	1	1	1	2	2	1
yes	P	three	2	2	2	I don't think it is right for us to modify the genetics of a living creature for our convenience.	5	5	6	1	2	2	5	2	4	2	2	1	4	2	4	2	4	5	2	5	1	1	4	3	2	2	4	4	2	2	1	2	2	32	1	6	3	1	2	1	7	2	1
yes	P	three	3	2	2	There are better and more humane solutions.	1	2	3	2	5	2	5	2	5	2	5	2	3	5	2	4	5	5	5	5	1	4	5	2	2	1	3	2	4	4	1	2	3	35	2	2	3	1	2	0	1	1	2
yes	P	three	5	6	5	Slight modifications for safety, productivity and disease control are valuable advances in agri-science.	4	6	7	2	5	2	5	2	5	2	4	1	4	5	2	1	3	5	4	4	5	2	3	1	4	1	4	5	4	2	2	4	3	52	1	3	3	1	1	0	3	3	2
yes	P	three	5	3	5	The only concern I have with that is what will that do to the animals meat, then what would that do to peoples health?	5	5	5	1	4	2	3	2	2	1	4	1	4	4	4	3	5	4	4	4	4	3	2	3	2	4	3	4	4	2	2	2	2	33	2	3	4	1	2	5	5	2	1
yes	P	three	1	2	1	From a science standpiont, it's not wise to mess with genetic diversity.	1	6	2	2	5	2	5	2	5	2	5	1	3	5	5	2	5	5	5	5	2	3	5	4	2	4	2	2	2	2	2	2	2	50	2	5	6	1	2	0	4	1	2
yes	P	three	7	7	7	I'm not scared of science meant to increase the welfare / well-being of organisms.	7	7	7	1	2	2	4	2	4	2	4	1	4	4	2	3	5	4	3	3	1	3	2	2	3	2	2	4	3	2	3	2	3	28	1	1	5	1	2	0	3	2	2
yes	P	three	4	4	4		2	4	7	1	3	2	5	2	1	2	1	2	3	5	1	1	5	5	4	5	2	3	2	2	2	1	2	3	1	2	3	1	2	26	1	5	5	2	2	0	4	1	2
yes	P	three	1	1	1	De-horning may improve these things, but there are precautions that can be taken that can be more effective than de-horning cattle.	1	5	2	2	5	1	3	2	4	1	4	2	3	4	4	1	1	5	1	5	1	5	4	3	2	2	1	4	2	1	1	2	3	38	2	1	4	1	1	1	5	3	2
yes	P	three	4	5	3	I feel that gene modification can have negative effects on the animal as well as on the human population due to changes in the meat we consume. Genetic modification in unnatural.	5	6	5	2	5	2	4	2	5	2	4	2	3	4	4	2	2	5	4	5	2	5	5	2	2	5	1	5	3	4	2	4	4	27	1	3	2	1	2	0	4	3	1
yes	P	three	7	7	7	If they are going to be used to slaughter, then dehorning change is fine.	7	7	7	2	5	2	3	2	3	2	3	1	1	2	5	1	5	5	4	5	2	4	1	4	3	1	3	2	3	4	2	2	4	38	2	3	5	1	2	0	3	1	1
yes	P	three	1	1	1	We should not play god and change the dna of animals. We must accept them for what they are and not bend them to our own needs and desires. We are not gods and they should be left as god intended them and if you don't believe in god, then leave them as nature intended them to be.	4	5	7	2	5	2	5	2	5	2	5	2	1	5	5	3	5	5	5	5	5	5	5	2	2	1	2	2	1	3	1	3	1	27	2	4	5	1	1	0	2	3	1
yes	P	three	5	3	4	It's not natural to mess with nature.	4	5	3	2	2	1	4	2	2	1	1	2	1	2	4	3	3	4	2	3	4	4	3	2	2	2	3	2	3	2	3	2	3	31	2	3	3	1	1	2	6	1	1
yes	P	three	7	7	7	I think if it saves the cows from having painful horn removal surgery I'm all for it.	6	7	7	2	5	2	3	2	2	2	5	1	4	2	4	1	4	3	4	5	3	5	5	2	3	2	2	2	4	4	3	4	5	33	2	5	3	1	1	2	5	2	1
yes	P	three	1	1	1	it sounds horrible	4	4	3	1	4	1	5	2	4	1	4	2	5	3	5	1	5	5	4	5	2	3	1	4	5	3	4	2	4	5	3	4	1	35	2	4	5	1	1	1	1	3	1
yes	P	three	6	3	6	I think science is needed to improve life	6	6	6	1	3	1	3	2	3	1	3	2	3	4	2	2	4	4	5	4	3	3	4	4	3	3	2	4	4	3	3	2	4	31	2	6	6	1	1	3	5	2	1
yes	P	three	3	2	7		5	6	7	2	3	2	5	2	5	1	5	1	4	4	2	5	4	4	2	5	4	4	2	4	1	2	4	4	2	4	4	1	5	28	1	4	5	1	2	0	2	2	2
yes	P	three	6	3	5	I guess this is a good thing if it's completely safe for human	5	5	6	1	4	2	4	2	5	2	5	2	5	5	3	2	3	4	4	3	3	3	3	2	2	2	2	3	3	2	2	2	2	62	1	3	6	1	1	0	4	1	2
yes	P	three	2	1	1	I don't find changing an animals genetic make-up in any way a positive thing.	3	4	4	2	4	2	2	2	4	2	2	1	3	4	3	3	5	5	2	4	2	3	4	4	2	2	2	3	2	3	2	4	4	30	2	4	3	1	1	2	2	3	1
yes	P	three	4	3	3	I think the cow's health is a priority, if it gives them benefits then yes, but if it takes away benefits for the cow just to increase them for humans I would say it is not appropriate.	4	7	5	2	5	2	5	2	4	2	5	1	1	5	3	3	5	5	4	5	2	5	4	3	1	2	3	4	2	3	2	2	3	33	1	2	2	1	2	0	3	2	1
yes	P	three	1	1	1	no	1	1	1	2	5	2	5	2	5	2	5	2	5	1	5	1	5	5	5	5	5	5	5	5	5	1	5	5	1	5	5	5	5	38	1	3	5	1	2	0	7	3	1
yes	P	three	7	6	6	I think it has a lot of positives for both animals and humans and other alternative methods have negatives.	6	7	7	2	2	2	4	2	5	2	3	1	3	3	1	1	2	3	1	2	1	4	2	3	1	1	2	4	1	3	2	4	3	30	1	3	5	3	2	0	1	1	2
yes	P	three	6	5	6	If these animals are specifically being bred for slaughter, and being raised in captivity there is no natural need for them to have horns. I do not see it having any impact on their lives if they have horns or not.	7	6	7	2	5	2	5	2	5	2	4	1	5	3	4	1	5	5	2	2	1	4	5	2	2	1	1	4	2	2	2	2	2	34	1	3	2	1	2	0	2	2	2
yes	P	three	6	1	7	If it makes things better and it's not harming the animal in anyway, I feel that it could only be a benefit.	6	7	7	2	4	2	3	2	4	2	4	2	4	4	4	2	4	4	4	4	2	4	4	4	4	2	2	4	4	4	2	4	4	45	2	6	3	1	1	2	4	2	1
yes	P	three	5	4	4	I honestly don't have an opinion one way or another on this topic.	4	4	4	1	2	1	1	2	5	2	1	2	1	3	2	2	3	5	3	2	2	3	4	1	2	1	2	4	2	2	1	2	3	64	2	2	3	1	2	0	1	1	1
yes	P	three	5	6	6	It could do a lot of good in the world. No animal was made perfectly	6	6	5	2	5	2	3	2	4	2	5	1	2	4	4	1	3	4	4	3	3	4	4	4	2	3	4	5	4	2	2	2	4	21	1	4	3	4	2	0	2	1	1
yes	P	three	6	4	5	It's a slippery slope, doing this kind of work. In this particular case, it's probably acceptable, but where do you put your foot down and say enough is enough? Once you start down that path, it may be tricky to get off it.	4	6	6	2	5	2	5	2	4	2	5	2	4	5	3	2	3	5	3	5	2	4	4	4	3	3	2	5	4	5	2	2	4	43	1	1	3	1	2	0	4	1	2
yes	P	three	1	1	1		1	2	1	2	5	2	5	2	4	2	5	2	1	5	5	5	5	5	5	5	5	5	5	4	1	1	1	4	2	2	1	4	4	24	2	6	6	1	1	0	1	1	1
yes	P	three	6	6	6	With genetic modification one always need to out way the positives against the negatives.	5	7	7	2	5	2	5	2	3	2	4	2	3	5	3	2	2	5	2	4	2	3	4	4	2	2	2	5	3	4	2	3	5	51	2	2	5	1	2	1	5	2	1
yes	P	three	5	4	4	I am a little bit in the middle about this issue. One one hand I understand the idea, and it seems like it would be a good thing in the long run. However I don't like the idea of genetically modifying an animal, it seems wrong.	3	5	5	1	4	2	3	2	5	2	4	2	1	5	4	4	4	5	4	5	3	5	5	2	4	1	2	5	2	4	2	5	4	30	2	4	3	1	1	1	6	2	1
yes	P	three	5	6	5	Assuming that it does actually improve animal welfare and isn't just a cost saving measure, I'd be for it. Anything that directly helps the animal can at least be considered as an appropriate application.	5	7	6	2	5	2	5	2	4	2	4	1	2	5	4	2	4	5	1	2	2	5	5	2	4	1	1	2	4	1	2	2	4	27	2	1	3	1	2	0	1	2	2
yes	P	three	5	4	3		5	4	3	2	2	2	3	2	3	1	3	2	4	4	4	4	3	3	2	4	3	2	3	2	2	3	4	4	3	3	3	2	3	29	1	4	4	3	2	0	4	3	2
yes	P	three	3	3	3	It would be different if the modification came from selective breeding, but genetic modification may do strange things to the cattle itself, and may cause other problems that we cannot measure	4	6	5	2	5	2	5	2	5	2	2	2	2	4	2	2	2	3	2	4	2	2	2	4	3	2	4	4	3	4	2	3	3	29	2	3	5	3	2	0	3	1	1
yes	P	three	6	2	3		5	4	7	2	5	2	4	2	5	2	4	2	3	5	5	5	5	5	5	1	5	5	5	2	2	2	1	2	4	2	2	3	4	29	2	4	3	1	2	0	3	2	1
yes	P	three	5	6	6	I don't know enough about cattle to make an informed statement. The way you're presenting it seems to be leaning towards the positive side- saves a surgery, better for the farm workers and the animals. I'm think there may be negative aspects to this you are not saying- maybe not; it might leave them less able to protect themselves in certain instances. I have no problem with genetic modification …	6	7	6	2	5	2	5	1	1	2	5	1	4	5	1	1	3	5	3	3	2	5	4	5	4	1	2	5	2	4	4	4	2	61	1	6	8	1	2	0	5	2	1
yes	P	three	7	7	7	In general, I'm for genetic modifications if it improves lives or animal welfare.	6	5	7	2	5	2	5	2	5	2	5	2	3	4	2	1	5	5	4	4	2	2	4	1	1	1	1	4	4	1	1	1	1	30	2	4	6	1	1	0	3	1	1
yes	P	three	5	4	5	It sounds like a good idea, but the repercussions aren't really yet known, so I can't be very pro- towards it.	4	3	5	2	5	1	2	2	1	2	2	1	2	5	2	4	5	5	5	5	2	5	5	3	2	2	2	3	2	4	2	4	4	43	2	1	3	1	2	0	2	3	1
yes	P	three	5	3	3	I just don't think it's normal and what happens if something goes really wrong. It makes me very nervous. Will these animals be used for human consumption? If so, I wouldn't want to eat something that was genetically modified. Just let the animals be.	3	6	6	1	2	2	1	2	1	2	4	2	4	5	5	2	5	5	4	5	2	5	5	2	4	2	2	2	2	2	4	4	4	50	2	4	4	1	2	0	2	2	2
yes	P	three	5	3	5	I feel that if it will improve the animal's life expectancy and improve the worker's environment then we should give it a chance. If it will cause harm then I think it isn't a good thing to do.	3	5	5	2	4	2	1	2	2	2	4	2	2	4	3	1	4	3	3	2	2	2	4	4	3	2	4	4	4	2	2	3	5	27	2	2	1	1	1	1	4	3	1
yes	P	three	2	2	2	I am not against genetic modification when I see substantial benefits with low risk. I don't see any benefit for genetically modifying cattle to be harmless and I think it is inhumane to remove their horns with surgery.	2	5	2	1	3	2	3	2	3	2	3	2	2	4	2	2	4	2	4	4	2	2	4	2	2	2	4	4	2	4	2	2	4	50	2	6	6	3	2	0	5	1	2
yes	P	three	7	7	7	It would seem to be only positives that come from this modification, other than the animals ability to protect itself with the horns. Which shouldn't be that big of an issue. I think the positives outweigh any potential negatives by quite a bit.	7	6	7	2	5	2	5	2	5	2	5	1	4	4	3	1	4	5	4	3	1	5	5	4	2	1	2	4	2	2	1	4	2	47	1	6	5	1	1	3	2	2	1
yes	P	three	4	3	5	If it helps animal welfare then it seems okay, but I'm not sure of the ethics of it.	6	5	6	1	4	1	2	2	4	2	4	1	4	4	4	4	4	4	5	5	4	3	4	2	1	2	2	2	2	4	2	2	2	37	2	2	5	1	2	0	4	2	2
yes	P	three	5	4	5	Is very nice	4	5	5	1	3	2	4	2	4	1	4	2	4	3	3	4	3	3	4	3	2	3	3	2	4	4	3	2	3	4	3	2	2	30	1	5	8	1	1	1	5	1	2
yes	P	three	1	1	1	changing dna can lead to unitended consequences and is akways bad	1	4	1	2	5	2	3	2	5	1	5	1	5	4	3	1	3	5	2	4	4	3	3	5	3	1	1	3	3	3	3	3	3	67	1	4	5	1	2	0	7	2	2
yes	P	three	5	5	5	i think it could be good	3	4	5	2	5	2	4	2	3	2	5	2	5	2	1	2	1	1	3	1	3	4	4	2	1	2	3	2	2	4	4	2	2	22	1	4	5	1	2	0	4	1	2
yes	P	three	5	3	5	It is my understanding that the horns are removed anyway. This seems like a better solution to the problem.	6	6	6	2	5	2	4	2	5	2	4	2	4	2	2	1	3	3	2	2	4	4	4	4	2	2	2	4	4	4	4	3	3	54	1	6	6	1	1	0	1	2	1
yes	P	three	6	6	6	I believe this application of genetic modification would be appropriate because it would improve animal welfare, as long as there are no harmful affects to the animal.	6	7	7	1	2	2	4	1	3	2	4	2	1	5	5	4	5	5	5	5	4	5	5	2	2	2	2	4	2	2	2	2	2	29	2	5	4	1	2	0	1	2	1
yes	P	three	6	1	7	I think it is a good idea and favorable.i think that it is not an appropriate thing to do however because it is really not necessary.it does not matter if they have horns.on one end however if it is in the best interest of the animal I can understand.i am torn on this issue.	3	7	2	1	2	1	5	2	5	2	4	2	4	5	5	1	4	5	2	5	2	4	5	5	4	2	5	4	4	4	2	4	4	40	1	3	2	1	1	2	6	3	1
yes	P	three	6	3	7		3	5	5	2	5	2	5	2	5	2	5	1	3	4	3	2	4	4	4	4	2	4	4	3	3	1	4	4	2	3	2	2	4	26	2	3	3	4	2	0	2	1	1
yes	P	three	3	5	3		1	2	5	2	5	2	4	2	5	2	5	1	2	4	2	2	4	4	4	4	2	4	4	2	2	1	2	4	2	4	2	2	4	34	1	5	8	1	1	2	5	1	1
yes	P	three	6	6	6	Science is moving that direction anyways and if it improves the welfare of the animals then it might actually be a good thing.	6	5	6	2	5	2	5	2	4	2	4	1	3	5	2	1	4	5	3	4	2	2	2	4	2	2	3	3	2	4	3	2	2	21	1	1	3	1	2	0	1	2	1
yes	P	three	5	5	6	It changes the animal for the better.	5	6	7	1	3	2	4	2	3	2	5	2	4	5	5	3	4	5	2	3	2	5	5	4	3	1	3	1	2	3	2	5	5	37	2	4	5	1	2	0	1	1	2
yes	P	three	6	5	6	I feel the way I do because they are using the genetic modification for the greater good and is no way going to harm the cattle. I also feel it is important to take steps like these to understand problems and how we can address them in the future.	3	6	5	2	5	2	4	2	2	2	5	1	3	2	4	2	5	5	2	2	3	3	4	2	2	2	3	2	1	1	1	2	2	27	1	3	3	4	2	0	2	1	1
yes	P	three	5	5	5	if it is better for everyone, it makes sense to do it	6	5	6	2	4	2	3	2	3	1	3	2	3	4	2	2	2	4	4	4	2	4	4	4	2	2	2	4	2	4	2	4	4	54	2	7	5	1	1	0	6	2	1
yes	P	three	5	4	4	It sounds kind of wrong, but it would save money, and protect workers.	4	6	5	1	3	2	2	2	3	2	4	2	1	1	3	1	2	3	3	4	3	2	4	2	2	1	3	3	3	2	3	3	3	28	2	6	2	1	1	0	5	2	1
yes	P	three	4	3	5	I don't see any problems with altering the horns.	4	6	4	2	5	2	4	2	1	2	4	2	3	2	1	1	2	1	1	1	2	2	2	2	2	1	2	2	3	2	2	4	3	48	2	1	2	1	2	2	7	3	1
yes	P	three	7	7	7	I feel that genetic modification is completely acceptable. Just because it is now done in a lab does not make it sinister.	6	6	5	2	5	2	5	2	5	2	5	2	5	5	3	3	4	5	4	4	2	4	5	2	4	2	2	3	2	4	2	2	2	65	2	4	3	1	2	0	2	1	1
yes	P	three	4	2	5	Genetic modification of plants and animals is still very new with little known about the risks to humans if they consume them.	2	5	6	2	5	2	4	2	4	1	2	2	3	4	2	1	4	4	3	4	2	4	2	2	2	2	1	4	4	2	2	2	2	37	1	5	5	1	2	0	6	2	1
yes	P	three	1	1	1	I feel that genetically modified organism is appropriate for consumption. I feel that in some ways it cruelty to animals.I	1	1	1	2	3	2	3	2	5	2	3	2	3	5	5	3	5	5	2	5	2	1	3	5	1	1	2	1	5	5	1	3	5	51	1	7	5	2	1	2	3	2	2
yes	P	three	1	1	1	I am adamantly opposed to any kind of genetic modification. It's not acceptable to alter things in order to benefit profits.	1	1	1	2	3	2	3	1	2	2	3	1	3	5	5	2	5	5	5	5	5	5	5	2	2	2	2	4	2	2	2	2	4	46	2	5	5	1	1	0	1	2	1
yes	P	three	6	6	6	Not bad if it saves the cattle from surgery and costs	5	5	6	2	5	2	4	2	5	2	5	2	4	4	3	2	4	4	4	4	3	4	4	2	4	2	2	4	3	2	2	2	3	40	1	3	2	1	1	1	2	1	1
yes	P	three	6	3	4	this would help farmers grow healthy crops efficiently, thus it would make the food I eat cheaper	5	5	5	2	5	2	5	2	5	1	5	2	5	3	4	2	4	3	3	3	3	2	3	4	3	3	2	2	2	3	3	3	2	24	1	3	5	3	2	0	5	2	2
yes	P	three	5	1	7	I see no problem with the scenario. Sounds like a good idea	4	4	6	2	5	2	3	2	5	2	3	2	1	3	3	3	3	3	3	3	3	3	3	3	3	2	4	3	2	3	2	4	4	35	1	3	4	1	1	0	4	2	1
yes	P	three	4	4	4	I don't have a preference about this in any way.	2	1	3	2	5	2	5	2	1	2	1	2	4	4	4	4	5	4	5	5	3	3	4	3	3	2	2	4	3	2	2	3	3	34	1	1	5	1	2	0	4	2	1
yes	P	three	1	1	1	i DO NOT THINK ANY KIND OF GENETIC MODIFICATION IS OK. LEAVE THINGS THE WAY GOD MADE THEM.	2	5	5	1	3	2	3	2	5	2	3	2	3	4	3	2	3	3	2	4	2	3	5	4	3	2	3	4	3	3	3	3	4	48	2	3	2	1	1	1	7	3	1
yes	P	three	6	5	7	In some instances it can be a good thing	4	6	6	2	5	2	3	2	4	2	5	1	4	2	2	1	2	5	2	4	3	2	3	2	4	1	2	4	4	4	3	2	3	34	1	6	5	1	1	0	4	2	1
yes	P	three	5	3	5	I think there are a lot of positives to this type of genetic modification.	6	6	6	2	5	2	5	2	4	2	5	1	3	5	5	5	5	5	5	5	1	5	5	2	4	2	2	4	2	2	2	4	4	28	2	4	3	1	1	0	1	2	1
yes	P	three	6	6	6	I have no problem with these types of alterations to cattle and other farm animals as long as they are not suffering in other ways as a result.	4	6	7	1	4	2	5	2	2	2	5	1	5	4	5	2	4	5	4	5	2	4	4	2	2	1	3	4	3	2	1	2	3	50	1	2	3	1	2	0	2	2	2
yes	P	three	1	1	1	it is cruel	1	1	1	2	5	1	5	2	5	1	4	2	5	5	5	3	5	5	4	5	4	5	5	2	2	2	2	2	4	2	4	2	5	49	2	4	3	1	1	1	4	3	1
yes	P	three	5	1	2	Even if something seems beneficial now, by removing the horns genetically their would be some other catch down the road which may lead to mutation making that line of cattle unusable. Leave nature alone we've done enough to it with only negative results.	1	5	5	1	5	1	5	2	1	2	3	2	3	4	5	3	5	4	4	4	2	3	5	1	1	1	1	1	1	2	2	2	2	28	2	4	5	1	1	1	4	2	1
yes	P	three	2	2	2	It's goes against nature.	1	1	4	2	3	1	2	2	3	1	3	2	3	3	2	3	3	3	2	4	4	4	4	4	3	3	4	4	4	4	5	3	4	28	1	5	5	1	1	2	1	1	1
yes	P	three	5	5	5	This application of genetic modification would be useful, as long as it doesn't negatively affect the animal in other ways.	6	7	6	2	5	2	5	2	4	2	3	2	2	5	4	1	5	4	2	4	4	2	4	4	2	1	4	2	2	2	2	1	2	37	2	6	3	1	1	0	6	2	1
yes	P	three	6	6	6	As long as the cattle will never need the horns for self-defense or any other reason, I don't see why this should be a problem.	4	5	6	2	5	2	5	2	5	2	5	1	3	2	2	2	2	4	5	4	2	4	2	2	2	2	2	2	4	2	2	4	2	29	2	4	5	1	1	0	7	1	1
yes	P	three	4	4	4	i am pretty neutral abut this topic because it has both good and some bad things i believe.	5	7	7	1	5	2	3	2	3	2	5	2	1	3	1	1	1	1	1	5	1	1	1	3	1	1	1	5	1	3	1	1	1	22	1	7	4	1	2	1	5	1	1
yes	P	three	4	4	4	Although I feel that this modification might be unnecessary given other measures that could be taken, it is done for good reasons and will most likely improve the situation for the workers and animals.	5	6	6	2	5	2	5	2	4	2	5	2	4	5	3	2	5	4	5	5	4	4	5	2	3	1	2	4	2	4	2	3	4	29	2	4	5	1	2	0	2	2	1
yes	P	three	5	2	6	Because it's just taking away the horns.	5	6	6	1	4	2	3	2	3	2	4	1	3	4	2	1	2	4	4	2	2	4	2	2	2	1	2	4	4	2	2	5	4	33	1	6	4	1	2	0	3	3	1
yes	P	three	2	2	2	The effects are not fully understood and this concerns me.	2	2	5	2	2	2	5	2	5	2	3	1	1	4	3	1	3	3	4	3	1	3	4	2	1	1	2	4	2	1	3	2	3	38	1	1	4	1	2	0	2	3	1
yes	P	three	3	5	2	Genetic modifications may have unforeseen side effects on consumers.	7	6	6	2	5	1	3	1	5	2	5	1	4	2	2	2	5	4	4	2	5	2	2	4	2	2	4	4	4	2	2	2	2	28	1	4	3	1	2	2	2	1	1
yes	P	three	7	5	7	Because meat companies are always going to be killing cattle for food. Making the process less horrible for the animals and safer for the workers is always an advantage.	5	6	6	2	5	2	4	2	5	2	5	1	3	5	4	1	5	5	5	4	2	5	5	4	3	1	4	5	4	3	2	4	5	28	1	6	3	1	1	0	1	2	1
yes	P	three	6	4	5	If the procedure helps animals, I'm all for it.	4	5	4	2	5	2	3	2	4	2	4	2	4	4	4	3	5	4	2	5	2	3	4	2	3	2	4	3	2	4	2	3	3	36	1	5	5	3	1	0	2	1	2
yes	P	three	5	3	5	If it is for the betterment of the animals and the workers, then it makes sense	4	6	3	2	5	2	4	2	4	2	4	1	4	4	4	2	4	4	4	4	4	4	4	4	4	2	4	4	4	4	4	4	4	37	2	7	6	1	1	3	4	2	1
yes	P	three	2	2	2	I see no need to attempt to modify nature	2	4	1	2	3	1	3	2	2	2	4	2	2	3	2	2	2	4	2	2	2	3	2	2	2	2	2	4	2	2	3	2	2	61	1	6	3	1	1	0	7	2	1
yes	P	three	5	3	5	I think the arguments come at the point you wonder how much we should interfere with nature so aggressively, and I don't know the answer to that.	5	5	6	2	5	2	5	1	1	2	3	2	2	4	4	3	5	5	4	4	1	4	4	2	4	2	2	3	2	4	1	3	4	33	1	1	3	1	2	0	1	3	2
yes	P	three	5	3	4	If the genetic modification will have no long lasting effect or negative consequence on the species and its future, it may be acceptable.	5	6	6	1	3	2	3	2	4	2	5	1	2	2	2	2	4	3	4	4	2	3	3	2	2	1	2	3	4	2	2	2	2	21	1	6	3	1	2	0	5	2	1
[truncated: 3 more columns]
